# Supplementary material for: Ni-Catalyzed Enantioselective Intramolecular Mizoroki–Heck Reaction for the Synthesis of Phenanthridinone Derivatives
Source: J Org Chem. 2023 Jun 15;88(13):8203–26. doi: 10.1021/acs.joc.3c00202 (PMC10337041; doi:10.1021/acs.joc.3c00202)
Supplement: Supplementary file 2 — jo3c00202_si_002.zip [file jo3c00202_si_002.zip]

Archive with 5,067 entries (5,067 files):
- 2d-1 Deuterated side product/._1H deuterated side product 2d-1
- 2d-1 Deuterated side product/13C deuterated side product 2d-1/4/2g-1 C13.mnova
- 2d-1 Deuterated side product/13C deuterated side product 2d-1/4/pdata/1/1i
- 2d-1 Deuterated side product/13C deuterated side product 2d-1/4/pdata/1/1r
- 2d-1 Deuterated side product/13C deuterated side product 2d-1/4/pdata/1/auditp.txt
- 2d-1 Deuterated side product/13C deuterated side product 2d-1/4/pdata/1/email_DR-107-074-076-078 combined F7 C13_4_1.pdf
- 2d-1 Deuterated side product/13C deuterated side product 2d-1/4/pdata/1/intrng
- 2d-1 Deuterated side product/13C deuterated side product 2d-1/4/pdata/1/outd
- 2d-1 Deuterated side product/13C deuterated side product 2d-1/4/pdata/1/parm.txt
- 2d-1 Deuterated side product/13C deuterated side product 2d-1/4/pdata/1/peaklist.xml
- 2d-1 Deuterated side product/13C deuterated side product 2d-1/4/pdata/1/peakrng
- 2d-1 Deuterated side product/13C deuterated side product 2d-1/4/pdata/1/peaks
- 2d-1 Deuterated side product/13C deuterated side product 2d-1/4/pdata/1/proc
- 2d-1 Deuterated side product/13C deuterated side product 2d-1/4/pdata/1/procs
- 2d-1 Deuterated side product/13C deuterated side product 2d-1/4/pdata/1/title
- 2d-1 Deuterated side product/13C deuterated side product 2d-1/4/acqu
- 2d-1 Deuterated side product/13C deuterated side product 2d-1/4/acqus
- 2d-1 Deuterated side product/13C deuterated side product 2d-1/4/audita.txt
- 2d-1 Deuterated side product/13C deuterated side product 2d-1/4/cpdprg2
- 2d-1 Deuterated side product/13C deuterated side product 2d-1/4/DR-deuterated dehalogenated amide C13.mnova
- 2d-1 Deuterated side product/13C deuterated side product 2d-1/4/fid
- 2d-1 Deuterated side product/13C deuterated side product 2d-1/4/format.temp
- 2d-1 Deuterated side product/13C deuterated side product 2d-1/4/fq1list
- 2d-1 Deuterated side product/13C deuterated side product 2d-1/4/precom.output
- 2d-1 Deuterated side product/13C deuterated side product 2d-1/4/prosol_History
- 2d-1 Deuterated side product/13C deuterated side product 2d-1/4/pulseprogram
- 2d-1 Deuterated side product/13C deuterated side product 2d-1/4/scon2
- 2d-1 Deuterated side product/13C deuterated side product 2d-1/4/shimvalues
- 2d-1 Deuterated side product/13C deuterated side product 2d-1/4/specpar
- 2d-1 Deuterated side product/13C deuterated side product 2d-1/4/stanprogram8132
- 2d-1 Deuterated side product/13C deuterated side product 2d-1/4/uxnmr.info
- 2d-1 Deuterated side product/13C deuterated side product 2d-1/4/uxnmr.par
- 2d-1 Deuterated side product/1H deuterated side product 2d-1/1/2g-1.mnova
- 2d-1 Deuterated side product/1H deuterated side product 2d-1/1/pdata/1/1i
- 2d-1 Deuterated side product/1H deuterated side product 2d-1/1/pdata/1/1r
- 2d-1 Deuterated side product/1H deuterated side product 2d-1/1/pdata/1/auditp.txt
- 2d-1 Deuterated side product/1H deuterated side product 2d-1/1/pdata/1/email_DR-107-074-076-078 combined F7 cosy_1_1.pdf
- 2d-1 Deuterated side product/1H deuterated side product 2d-1/1/pdata/1/intrng
- 2d-1 Deuterated side product/1H deuterated side product 2d-1/1/pdata/1/outd
- 2d-1 Deuterated side product/1H deuterated side product 2d-1/1/pdata/1/parm.txt
- 2d-1 Deuterated side product/1H deuterated side product 2d-1/1/pdata/1/peaklist.xml
- 2d-1 Deuterated side product/1H deuterated side product 2d-1/1/pdata/1/peakrng
- 2d-1 Deuterated side product/1H deuterated side product 2d-1/1/pdata/1/peaks
- 2d-1 Deuterated side product/1H deuterated side product 2d-1/1/pdata/1/proc
- 2d-1 Deuterated side product/1H deuterated side product 2d-1/1/pdata/1/procs
- 2d-1 Deuterated side product/1H deuterated side product 2d-1/1/pdata/1/title
- 2d-1 Deuterated side product/1H deuterated side product 2d-1/1/pdata/1001/1i
- 2d-1 Deuterated side product/1H deuterated side product 2d-1/1/pdata/1001/1r
- 2d-1 Deuterated side product/1H deuterated side product 2d-1/1/pdata/1001/auditp.txt
- 2d-1 Deuterated side product/1H deuterated side product 2d-1/1/pdata/1001/intrng
- 2d-1 Deuterated side product/1H deuterated side product 2d-1/1/pdata/1001/outd
- 2d-1 Deuterated side product/1H deuterated side product 2d-1/1/pdata/1001/proc
- 2d-1 Deuterated side product/1H deuterated side product 2d-1/1/pdata/1001/procs
- 2d-1 Deuterated side product/1H deuterated side product 2d-1/1/pdata/1001/title
- 2d-1 Deuterated side product/1H deuterated side product 2d-1/1/acqu
- 2d-1 Deuterated side product/1H deuterated side product 2d-1/1/acqus
- 2d-1 Deuterated side product/1H deuterated side product 2d-1/1/audita.txt
- 2d-1 Deuterated side product/1H deuterated side product 2d-1/1/DR-dehalogenated deuterated amide.mnova
- 2d-1 Deuterated side product/1H deuterated side product 2d-1/1/fid
- 2d-1 Deuterated side product/1H deuterated side product 2d-1/1/format.temp
- 2d-1 Deuterated side product/1H deuterated side product 2d-1/1/fq1list
- 2d-1 Deuterated side product/1H deuterated side product 2d-1/1/precom.output
- 2d-1 Deuterated side product/1H deuterated side product 2d-1/1/prosol_History
- 2d-1 Deuterated side product/1H deuterated side product 2d-1/1/pulseprogram
- 2d-1 Deuterated side product/1H deuterated side product 2d-1/1/scon2
- 2d-1 Deuterated side product/1H deuterated side product 2d-1/1/shimvalues
- 2d-1 Deuterated side product/1H deuterated side product 2d-1/1/specpar
- 2d-1 Deuterated side product/1H deuterated side product 2d-1/1/stanprogram8132
- 2d-1 Deuterated side product/1H deuterated side product 2d-1/1/uxnmr.info
- 2d-1 Deuterated side product/1H deuterated side product 2d-1/1/uxnmr.par
- 2d-1 Deuterated side product/1H deuterated side product 2d-1/2/acqu
- 2d-1 Deuterated side product/1H deuterated side product 2d-1/2/pdata/1/._email_DR-107-074-076-078 combined F7 cosy_2_1.pdf
- 2d-1 Deuterated side product/1H deuterated side product 2d-1/2/pdata/1/2rr
- 2d-1 Deuterated side product/1H deuterated side product 2d-1/2/pdata/1/auditp.txt
- 2d-1 Deuterated side product/1H deuterated side product 2d-1/2/pdata/1/clevels
- 2d-1 Deuterated side product/1H deuterated side product 2d-1/2/pdata/1/curdat2
- 2d-1 Deuterated side product/1H deuterated side product 2d-1/2/pdata/1/email_DR-107-074-076-078 combined F7 cosy_2_1.pdf
- 2d-1 Deuterated side product/1H deuterated side product 2d-1/2/pdata/1/outd
- 2d-1 Deuterated side product/1H deuterated side product 2d-1/2/pdata/1/parm.txt
- 2d-1 Deuterated side product/1H deuterated side product 2d-1/2/pdata/1/portf
- 2d-1 Deuterated side product/1H deuterated side product 2d-1/2/pdata/1/proc
- 2d-1 Deuterated side product/1H deuterated side product 2d-1/2/pdata/1/proc2
- 2d-1 Deuterated side product/1H deuterated side product 2d-1/2/pdata/1/proc2s
- 2d-1 Deuterated side product/1H deuterated side product 2d-1/2/pdata/1/procs
- 2d-1 Deuterated side product/1H deuterated side product 2d-1/2/pdata/1/title
- 2d-1 Deuterated side product/1H deuterated side product 2d-1/2/acqu2
- 2d-1 Deuterated side product/1H deuterated side product 2d-1/2/acqu2s
- 2d-1 Deuterated side product/1H deuterated side product 2d-1/2/acqus
- 2d-1 Deuterated side product/1H deuterated side product 2d-1/2/audita.txt
- 2d-1 Deuterated side product/1H deuterated side product 2d-1/2/EA
- 2d-1 Deuterated side product/1H deuterated side product 2d-1/2/format.temp
- 2d-1 Deuterated side product/1H deuterated side product 2d-1/2/fq1list
- 2d-1 Deuterated side product/1H deuterated side product 2d-1/2/gpnam1
- 2d-1 Deuterated side product/1H deuterated side product 2d-1/2/gradient_calib
- 2d-1 Deuterated side product/1H deuterated side product 2d-1/2/precom.output
- 2d-1 Deuterated side product/1H deuterated side product 2d-1/2/prosol_History
- 2d-1 Deuterated side product/1H deuterated side product 2d-1/2/pulseprogram
- 2d-1 Deuterated side product/1H deuterated side product 2d-1/2/scon2
- 2d-1 Deuterated side product/1H deuterated side product 2d-1/2/ser
- 2d-1 Deuterated side product/1H deuterated side product 2d-1/2/shimvalues
- 2d-1 Deuterated side product/1H deuterated side product 2d-1/2/specpar
- 2d-1 Deuterated side product/1H deuterated side product 2d-1/2/stanprogram8132
- 2d-1 Deuterated side product/1H deuterated side product 2d-1/2/uxnmr.info
- 2d-1 Deuterated side product/1H deuterated side product 2d-1/2/uxnmr.par
- Amides (N-MOM)/1b Me-NMOM-ArBr/13C Me-NMOM-ArBr 1b/DR-112-057 C13.mnova
- Amides (N-MOM)/1b Me-NMOM-ArBr/13C Me-NMOM-ArBr 1b/7/acqu
- Amides (N-MOM)/1b Me-NMOM-ArBr/13C Me-NMOM-ArBr 1b/7/pdata/1/1i
- Amides (N-MOM)/1b Me-NMOM-ArBr/13C Me-NMOM-ArBr 1b/7/pdata/1/1r
- Amides (N-MOM)/1b Me-NMOM-ArBr/13C Me-NMOM-ArBr 1b/7/pdata/1/auditp.txt
- Amides (N-MOM)/1b Me-NMOM-ArBr/13C Me-NMOM-ArBr 1b/7/pdata/1/email_DR-112-057 DMSO 320 K c13_7_1.pdf
- Amides (N-MOM)/1b Me-NMOM-ArBr/13C Me-NMOM-ArBr 1b/7/pdata/1/intrng
- Amides (N-MOM)/1b Me-NMOM-ArBr/13C Me-NMOM-ArBr 1b/7/pdata/1/outd
- Amides (N-MOM)/1b Me-NMOM-ArBr/13C Me-NMOM-ArBr 1b/7/pdata/1/parm.txt
- Amides (N-MOM)/1b Me-NMOM-ArBr/13C Me-NMOM-ArBr 1b/7/pdata/1/peaklist.xml
- Amides (N-MOM)/1b Me-NMOM-ArBr/13C Me-NMOM-ArBr 1b/7/pdata/1/peakrng
- Amides (N-MOM)/1b Me-NMOM-ArBr/13C Me-NMOM-ArBr 1b/7/pdata/1/peaks
- Amides (N-MOM)/1b Me-NMOM-ArBr/13C Me-NMOM-ArBr 1b/7/pdata/1/proc
- Amides (N-MOM)/1b Me-NMOM-ArBr/13C Me-NMOM-ArBr 1b/7/pdata/1/procs
- Amides (N-MOM)/1b Me-NMOM-ArBr/13C Me-NMOM-ArBr 1b/7/pdata/1/title
- Amides (N-MOM)/1b Me-NMOM-ArBr/13C Me-NMOM-ArBr 1b/7/acqus
- Amides (N-MOM)/1b Me-NMOM-ArBr/13C Me-NMOM-ArBr 1b/7/audita.txt
- Amides (N-MOM)/1b Me-NMOM-ArBr/13C Me-NMOM-ArBr 1b/7/cpdprg2
- Amides (N-MOM)/1b Me-NMOM-ArBr/13C Me-NMOM-ArBr 1b/7/fid
- Amides (N-MOM)/1b Me-NMOM-ArBr/13C Me-NMOM-ArBr 1b/7/format.temp
- Amides (N-MOM)/1b Me-NMOM-ArBr/13C Me-NMOM-ArBr 1b/7/fq1list
- Amides (N-MOM)/1b Me-NMOM-ArBr/13C Me-NMOM-ArBr 1b/7/precom.output
- Amides (N-MOM)/1b Me-NMOM-ArBr/13C Me-NMOM-ArBr 1b/7/prosol_History
- Amides (N-MOM)/1b Me-NMOM-ArBr/13C Me-NMOM-ArBr 1b/7/pulseprogram
- Amides (N-MOM)/1b Me-NMOM-ArBr/13C Me-NMOM-ArBr 1b/7/scon2
- Amides (N-MOM)/1b Me-NMOM-ArBr/13C Me-NMOM-ArBr 1b/7/shimvalues
- Amides (N-MOM)/1b Me-NMOM-ArBr/13C Me-NMOM-ArBr 1b/7/specpar
- Amides (N-MOM)/1b Me-NMOM-ArBr/13C Me-NMOM-ArBr 1b/7/stanprogram13064
- Amides (N-MOM)/1b Me-NMOM-ArBr/13C Me-NMOM-ArBr 1b/7/uxnmr.info
- Amides (N-MOM)/1b Me-NMOM-ArBr/13C Me-NMOM-ArBr 1b/7/uxnmr.par
- Amides (N-MOM)/1b Me-NMOM-ArBr/1H Me-NMOM-ArBr 1b/DR-112-057 1H.mnova
- Amides (N-MOM)/1b Me-NMOM-ArBr/1H Me-NMOM-ArBr 1b/1/acqu
- Amides (N-MOM)/1b Me-NMOM-ArBr/1H Me-NMOM-ArBr 1b/1/pdata/1/1i
- Amides (N-MOM)/1b Me-NMOM-ArBr/1H Me-NMOM-ArBr 1b/1/pdata/1/1r
- Amides (N-MOM)/1b Me-NMOM-ArBr/1H Me-NMOM-ArBr 1b/1/pdata/1/auditp.txt
- Amides (N-MOM)/1b Me-NMOM-ArBr/1H Me-NMOM-ArBr 1b/1/pdata/1/email_DR-112-057 DMSO 350 K_1_1.pdf
- Amides (N-MOM)/1b Me-NMOM-ArBr/1H Me-NMOM-ArBr 1b/1/pdata/1/integrals.txt
- Amides (N-MOM)/1b Me-NMOM-ArBr/1H Me-NMOM-ArBr 1b/1/pdata/1/intrng
- Amides (N-MOM)/1b Me-NMOM-ArBr/1H Me-NMOM-ArBr 1b/1/pdata/1/outd
- Amides (N-MOM)/1b Me-NMOM-ArBr/1H Me-NMOM-ArBr 1b/1/pdata/1/parm.txt
- Amides (N-MOM)/1b Me-NMOM-ArBr/1H Me-NMOM-ArBr 1b/1/pdata/1/peaklist.xml
- Amides (N-MOM)/1b Me-NMOM-ArBr/1H Me-NMOM-ArBr 1b/1/pdata/1/peakrng
- Amides (N-MOM)/1b Me-NMOM-ArBr/1H Me-NMOM-ArBr 1b/1/pdata/1/peaks
- Amides (N-MOM)/1b Me-NMOM-ArBr/1H Me-NMOM-ArBr 1b/1/pdata/1/proc
- Amides (N-MOM)/1b Me-NMOM-ArBr/1H Me-NMOM-ArBr 1b/1/pdata/1/procs
- Amides (N-MOM)/1b Me-NMOM-ArBr/1H Me-NMOM-ArBr 1b/1/pdata/1/title
- Amides (N-MOM)/1b Me-NMOM-ArBr/1H Me-NMOM-ArBr 1b/1/pdata/1001/1i
- Amides (N-MOM)/1b Me-NMOM-ArBr/1H Me-NMOM-ArBr 1b/1/pdata/1001/1r
- Amides (N-MOM)/1b Me-NMOM-ArBr/1H Me-NMOM-ArBr 1b/1/pdata/1001/auditp.txt
- Amides (N-MOM)/1b Me-NMOM-ArBr/1H Me-NMOM-ArBr 1b/1/pdata/1001/intrng
- Amides (N-MOM)/1b Me-NMOM-ArBr/1H Me-NMOM-ArBr 1b/1/pdata/1001/outd
- Amides (N-MOM)/1b Me-NMOM-ArBr/1H Me-NMOM-ArBr 1b/1/pdata/1001/proc
- Amides (N-MOM)/1b Me-NMOM-ArBr/1H Me-NMOM-ArBr 1b/1/pdata/1001/procs
- Amides (N-MOM)/1b Me-NMOM-ArBr/1H Me-NMOM-ArBr 1b/1/pdata/1001/title
- Amides (N-MOM)/1b Me-NMOM-ArBr/1H Me-NMOM-ArBr 1b/1/acqus
- Amides (N-MOM)/1b Me-NMOM-ArBr/1H Me-NMOM-ArBr 1b/1/audita.txt
- Amides (N-MOM)/1b Me-NMOM-ArBr/1H Me-NMOM-ArBr 1b/1/fid
- Amides (N-MOM)/1b Me-NMOM-ArBr/1H Me-NMOM-ArBr 1b/1/format.temp
- Amides (N-MOM)/1b Me-NMOM-ArBr/1H Me-NMOM-ArBr 1b/1/fq1list
- Amides (N-MOM)/1b Me-NMOM-ArBr/1H Me-NMOM-ArBr 1b/1/precom.output
- Amides (N-MOM)/1b Me-NMOM-ArBr/1H Me-NMOM-ArBr 1b/1/prosol_History
- Amides (N-MOM)/1b Me-NMOM-ArBr/1H Me-NMOM-ArBr 1b/1/pulseprogram
- Amides (N-MOM)/1b Me-NMOM-ArBr/1H Me-NMOM-ArBr 1b/1/scon2
- Amides (N-MOM)/1b Me-NMOM-ArBr/1H Me-NMOM-ArBr 1b/1/shimvalues
- Amides (N-MOM)/1b Me-NMOM-ArBr/1H Me-NMOM-ArBr 1b/1/specpar
- Amides (N-MOM)/1b Me-NMOM-ArBr/1H Me-NMOM-ArBr 1b/1/stanprogram13064
- Amides (N-MOM)/1b Me-NMOM-ArBr/1H Me-NMOM-ArBr 1b/1/uxnmr.info
- Amides (N-MOM)/1b Me-NMOM-ArBr/1H Me-NMOM-ArBr 1b/1/uxnmr.par
- Amides (N-MOM)/1b-I Me-NMOM-ArI/._13C Me-NMOM-ArI 1b-I
- Amides (N-MOM)/1b-I Me-NMOM-ArI/13C Me-NMOM-ArI 1b-I/YK-114-054 C13.mnova
- Amides (N-MOM)/1b-I Me-NMOM-ArI/13C Me-NMOM-ArI 1b-I/1/acqu
- Amides (N-MOM)/1b-I Me-NMOM-ArI/13C Me-NMOM-ArI 1b-I/1/pdata/1/1i
- Amides (N-MOM)/1b-I Me-NMOM-ArI/13C Me-NMOM-ArI 1b-I/1/pdata/1/1r
- Amides (N-MOM)/1b-I Me-NMOM-ArI/13C Me-NMOM-ArI 1b-I/1/pdata/1/auditp.txt
- Amides (N-MOM)/1b-I Me-NMOM-ArI/13C Me-NMOM-ArI 1b-I/1/pdata/1/email_YK-114-054 C NMR in DMSO_1_1.pdf
- Amides (N-MOM)/1b-I Me-NMOM-ArI/13C Me-NMOM-ArI 1b-I/1/pdata/1/intrng
- Amides (N-MOM)/1b-I Me-NMOM-ArI/13C Me-NMOM-ArI 1b-I/1/pdata/1/outd
- Amides (N-MOM)/1b-I Me-NMOM-ArI/13C Me-NMOM-ArI 1b-I/1/pdata/1/parm.txt
- Amides (N-MOM)/1b-I Me-NMOM-ArI/13C Me-NMOM-ArI 1b-I/1/pdata/1/peaklist.xml
- Amides (N-MOM)/1b-I Me-NMOM-ArI/13C Me-NMOM-ArI 1b-I/1/pdata/1/peakrng
- Amides (N-MOM)/1b-I Me-NMOM-ArI/13C Me-NMOM-ArI 1b-I/1/pdata/1/peaks
- Amides (N-MOM)/1b-I Me-NMOM-ArI/13C Me-NMOM-ArI 1b-I/1/pdata/1/proc
- Amides (N-MOM)/1b-I Me-NMOM-ArI/13C Me-NMOM-ArI 1b-I/1/pdata/1/procs
- Amides (N-MOM)/1b-I Me-NMOM-ArI/13C Me-NMOM-ArI 1b-I/1/pdata/1/title
- Amides (N-MOM)/1b-I Me-NMOM-ArI/13C Me-NMOM-ArI 1b-I/1/acqus
- Amides (N-MOM)/1b-I Me-NMOM-ArI/13C Me-NMOM-ArI 1b-I/1/audita.txt
- Amides (N-MOM)/1b-I Me-NMOM-ArI/13C Me-NMOM-ArI 1b-I/1/cpdprg2
- Amides (N-MOM)/1b-I Me-NMOM-ArI/13C Me-NMOM-ArI 1b-I/1/fid
- Amides (N-MOM)/1b-I Me-NMOM-ArI/13C Me-NMOM-ArI 1b-I/1/format.temp
- Amides (N-MOM)/1b-I Me-NMOM-ArI/13C Me-NMOM-ArI 1b-I/1/fq1list
- Amides (N-MOM)/1b-I Me-NMOM-ArI/13C Me-NMOM-ArI 1b-I/1/precom.output
- Amides (N-MOM)/1b-I Me-NMOM-ArI/13C Me-NMOM-ArI 1b-I/1/prosol_History
- Amides (N-MOM)/1b-I Me-NMOM-ArI/13C Me-NMOM-ArI 1b-I/1/pulseprogram
- Amides (N-MOM)/1b-I Me-NMOM-ArI/13C Me-NMOM-ArI 1b-I/1/scon2
- Amides (N-MOM)/1b-I Me-NMOM-ArI/13C Me-NMOM-ArI 1b-I/1/shimvalues
- Amides (N-MOM)/1b-I Me-NMOM-ArI/13C Me-NMOM-ArI 1b-I/1/specpar
- Amides (N-MOM)/1b-I Me-NMOM-ArI/13C Me-NMOM-ArI 1b-I/1/stanprogram8108
- Amides (N-MOM)/1b-I Me-NMOM-ArI/13C Me-NMOM-ArI 1b-I/1/uxnmr.info
- Amides (N-MOM)/1b-I Me-NMOM-ArI/13C Me-NMOM-ArI 1b-I/1/uxnmr.par
- Amides (N-MOM)/1b-I Me-NMOM-ArI/1H Me-NMOM-ArI 1b-I/YK-114-054 1H.mnova
- Amides (N-MOM)/1b-I Me-NMOM-ArI/1H Me-NMOM-ArI 1b-I/1/acqu
- Amides (N-MOM)/1b-I Me-NMOM-ArI/1H Me-NMOM-ArI 1b-I/1/pdata/1/1i
- Amides (N-MOM)/1b-I Me-NMOM-ArI/1H Me-NMOM-ArI 1b-I/1/pdata/1/1r
- Amides (N-MOM)/1b-I Me-NMOM-ArI/1H Me-NMOM-ArI 1b-I/1/pdata/1/auditp.txt
- Amides (N-MOM)/1b-I Me-NMOM-ArI/1H Me-NMOM-ArI 1b-I/1/pdata/1/email_YK-114-054_1_1.pdf
- Amides (N-MOM)/1b-I Me-NMOM-ArI/1H Me-NMOM-ArI 1b-I/1/pdata/1/integrals.txt
- Amides (N-MOM)/1b-I Me-NMOM-ArI/1H Me-NMOM-ArI 1b-I/1/pdata/1/intrng
- Amides (N-MOM)/1b-I Me-NMOM-ArI/1H Me-NMOM-ArI 1b-I/1/pdata/1/outd
- Amides (N-MOM)/1b-I Me-NMOM-ArI/1H Me-NMOM-ArI 1b-I/1/pdata/1/parm.txt
- Amides (N-MOM)/1b-I Me-NMOM-ArI/1H Me-NMOM-ArI 1b-I/1/pdata/1/peaklist.xml
- Amides (N-MOM)/1b-I Me-NMOM-ArI/1H Me-NMOM-ArI 1b-I/1/pdata/1/peakrng
- Amides (N-MOM)/1b-I Me-NMOM-ArI/1H Me-NMOM-ArI 1b-I/1/pdata/1/peaks
- Amides (N-MOM)/1b-I Me-NMOM-ArI/1H Me-NMOM-ArI 1b-I/1/pdata/1/proc
- Amides (N-MOM)/1b-I Me-NMOM-ArI/1H Me-NMOM-ArI 1b-I/1/pdata/1/procs
- Amides (N-MOM)/1b-I Me-NMOM-ArI/1H Me-NMOM-ArI 1b-I/1/pdata/1/title
- Amides (N-MOM)/1b-I Me-NMOM-ArI/1H Me-NMOM-ArI 1b-I/1/acqus
- Amides (N-MOM)/1b-I Me-NMOM-ArI/1H Me-NMOM-ArI 1b-I/1/audita.txt
- Amides (N-MOM)/1b-I Me-NMOM-ArI/1H Me-NMOM-ArI 1b-I/1/fid
- Amides (N-MOM)/1b-I Me-NMOM-ArI/1H Me-NMOM-ArI 1b-I/1/format.temp
- Amides (N-MOM)/1b-I Me-NMOM-ArI/1H Me-NMOM-ArI 1b-I/1/fq1list
- Amides (N-MOM)/1b-I Me-NMOM-ArI/1H Me-NMOM-ArI 1b-I/1/precom.output
- Amides (N-MOM)/1b-I Me-NMOM-ArI/1H Me-NMOM-ArI 1b-I/1/prosol_History
- Amides (N-MOM)/1b-I Me-NMOM-ArI/1H Me-NMOM-ArI 1b-I/1/pulseprogram
- Amides (N-MOM)/1b-I Me-NMOM-ArI/1H Me-NMOM-ArI 1b-I/1/scon2
- Amides (N-MOM)/1b-I Me-NMOM-ArI/1H Me-NMOM-ArI 1b-I/1/shimvalues
- Amides (N-MOM)/1b-I Me-NMOM-ArI/1H Me-NMOM-ArI 1b-I/1/specpar
- Amides (N-MOM)/1b-I Me-NMOM-ArI/1H Me-NMOM-ArI 1b-I/1/stanprogram10692
- Amides (N-MOM)/1b-I Me-NMOM-ArI/1H Me-NMOM-ArI 1b-I/1/uxnmr.info
- Amides (N-MOM)/1b-I Me-NMOM-ArI/1H Me-NMOM-ArI 1b-I/1/uxnmr.par
- Amides (N-MOM)/1b-I Me-NMOM-ArI/1H Me-NMOM-ArI 1b-I/1/YK-114-054 1H.mnova
- Amides (N-MOM)/1b-I Me-NMOM-ArI/._1H Me-NMOM-ArI 1b-I
- Amides (N-MOM)/1c-I Et-NMOM-ArI/13C Et-NMOM-ArI 1c-I/5/acqu
- Amides (N-MOM)/1c-I Et-NMOM-ArI/13C Et-NMOM-ArI 1c-I/5/pdata/1/1i
- Amides (N-MOM)/1c-I Et-NMOM-ArI/13C Et-NMOM-ArI 1c-I/5/pdata/1/1r
- Amides (N-MOM)/1c-I Et-NMOM-ArI/13C Et-NMOM-ArI 1c-I/5/pdata/1/auditp.txt
- Amides (N-MOM)/1c-I Et-NMOM-ArI/13C Et-NMOM-ArI 1c-I/5/pdata/1/email_DR-112-127 pure DMSO C13_5_1.pdf
- Amides (N-MOM)/1c-I Et-NMOM-ArI/13C Et-NMOM-ArI 1c-I/5/pdata/1/intrng
- Amides (N-MOM)/1c-I Et-NMOM-ArI/13C Et-NMOM-ArI 1c-I/5/pdata/1/outd
- Amides (N-MOM)/1c-I Et-NMOM-ArI/13C Et-NMOM-ArI 1c-I/5/pdata/1/parm.txt
- Amides (N-MOM)/1c-I Et-NMOM-ArI/13C Et-NMOM-ArI 1c-I/5/pdata/1/peaklist.xml
- Amides (N-MOM)/1c-I Et-NMOM-ArI/13C Et-NMOM-ArI 1c-I/5/pdata/1/peakrng
- Amides (N-MOM)/1c-I Et-NMOM-ArI/13C Et-NMOM-ArI 1c-I/5/pdata/1/peaks
- Amides (N-MOM)/1c-I Et-NMOM-ArI/13C Et-NMOM-ArI 1c-I/5/pdata/1/proc
- Amides (N-MOM)/1c-I Et-NMOM-ArI/13C Et-NMOM-ArI 1c-I/5/pdata/1/procs
- Amides (N-MOM)/1c-I Et-NMOM-ArI/13C Et-NMOM-ArI 1c-I/5/pdata/1/title
- Amides (N-MOM)/1c-I Et-NMOM-ArI/13C Et-NMOM-ArI 1c-I/5/acqus
- Amides (N-MOM)/1c-I Et-NMOM-ArI/13C Et-NMOM-ArI 1c-I/5/audita.txt
- Amides (N-MOM)/1c-I Et-NMOM-ArI/13C Et-NMOM-ArI 1c-I/5/cpdprg2
- Amides (N-MOM)/1c-I Et-NMOM-ArI/13C Et-NMOM-ArI 1c-I/5/DR-112-127 C13.mnova
- Amides (N-MOM)/1c-I Et-NMOM-ArI/13C Et-NMOM-ArI 1c-I/5/fid
- Amides (N-MOM)/1c-I Et-NMOM-ArI/13C Et-NMOM-ArI 1c-I/5/format.temp
- Amides (N-MOM)/1c-I Et-NMOM-ArI/13C Et-NMOM-ArI 1c-I/5/fq1list
- Amides (N-MOM)/1c-I Et-NMOM-ArI/13C Et-NMOM-ArI 1c-I/5/precom.output
- Amides (N-MOM)/1c-I Et-NMOM-ArI/13C Et-NMOM-ArI 1c-I/5/prosol_History
- Amides (N-MOM)/1c-I Et-NMOM-ArI/13C Et-NMOM-ArI 1c-I/5/pulseprogram
- Amides (N-MOM)/1c-I Et-NMOM-ArI/13C Et-NMOM-ArI 1c-I/5/scon2
- Amides (N-MOM)/1c-I Et-NMOM-ArI/13C Et-NMOM-ArI 1c-I/5/shimvalues
- Amides (N-MOM)/1c-I Et-NMOM-ArI/13C Et-NMOM-ArI 1c-I/5/specpar
- Amides (N-MOM)/1c-I Et-NMOM-ArI/13C Et-NMOM-ArI 1c-I/5/stanprogram7004
- Amides (N-MOM)/1c-I Et-NMOM-ArI/13C Et-NMOM-ArI 1c-I/5/uxnmr.info
- Amides (N-MOM)/1c-I Et-NMOM-ArI/13C Et-NMOM-ArI 1c-I/5/uxnmr.par
- Amides (N-MOM)/1c-I Et-NMOM-ArI/1H Et-NMOM-ArI 1c-I/1/acqu
- Amides (N-MOM)/1c-I Et-NMOM-ArI/1H Et-NMOM-ArI 1c-I/1/pdata/1/1i
- Amides (N-MOM)/1c-I Et-NMOM-ArI/1H Et-NMOM-ArI 1c-I/1/pdata/1/1r
- Amides (N-MOM)/1c-I Et-NMOM-ArI/1H Et-NMOM-ArI 1c-I/1/pdata/1/auditp.txt
- Amides (N-MOM)/1c-I Et-NMOM-ArI/1H Et-NMOM-ArI 1c-I/1/pdata/1/email_DR-112-127 pure DMSO_1_1.pdf
- Amides (N-MOM)/1c-I Et-NMOM-ArI/1H Et-NMOM-ArI 1c-I/1/pdata/1/integrals.txt
- Amides (N-MOM)/1c-I Et-NMOM-ArI/1H Et-NMOM-ArI 1c-I/1/pdata/1/intrng
- Amides (N-MOM)/1c-I Et-NMOM-ArI/1H Et-NMOM-ArI 1c-I/1/pdata/1/outd
- Amides (N-MOM)/1c-I Et-NMOM-ArI/1H Et-NMOM-ArI 1c-I/1/pdata/1/parm.txt
- Amides (N-MOM)/1c-I Et-NMOM-ArI/1H Et-NMOM-ArI 1c-I/1/pdata/1/peaklist.xml
- Amides (N-MOM)/1c-I Et-NMOM-ArI/1H Et-NMOM-ArI 1c-I/1/pdata/1/peakrng
- Amides (N-MOM)/1c-I Et-NMOM-ArI/1H Et-NMOM-ArI 1c-I/1/pdata/1/peaks
- Amides (N-MOM)/1c-I Et-NMOM-ArI/1H Et-NMOM-ArI 1c-I/1/pdata/1/proc
- Amides (N-MOM)/1c-I Et-NMOM-ArI/1H Et-NMOM-ArI 1c-I/1/pdata/1/procs
- Amides (N-MOM)/1c-I Et-NMOM-ArI/1H Et-NMOM-ArI 1c-I/1/pdata/1/title
- Amides (N-MOM)/1c-I Et-NMOM-ArI/1H Et-NMOM-ArI 1c-I/1/pdata/1001/1i
- Amides (N-MOM)/1c-I Et-NMOM-ArI/1H Et-NMOM-ArI 1c-I/1/pdata/1001/1r
- Amides (N-MOM)/1c-I Et-NMOM-ArI/1H Et-NMOM-ArI 1c-I/1/pdata/1001/auditp.txt
- Amides (N-MOM)/1c-I Et-NMOM-ArI/1H Et-NMOM-ArI 1c-I/1/pdata/1001/intrng
- Amides (N-MOM)/1c-I Et-NMOM-ArI/1H Et-NMOM-ArI 1c-I/1/pdata/1001/outd
- Amides (N-MOM)/1c-I Et-NMOM-ArI/1H Et-NMOM-ArI 1c-I/1/pdata/1001/proc
- Amides (N-MOM)/1c-I Et-NMOM-ArI/1H Et-NMOM-ArI 1c-I/1/pdata/1001/procs
- Amides (N-MOM)/1c-I Et-NMOM-ArI/1H Et-NMOM-ArI 1c-I/1/pdata/1001/title
- Amides (N-MOM)/1c-I Et-NMOM-ArI/1H Et-NMOM-ArI 1c-I/1/acqus
- Amides (N-MOM)/1c-I Et-NMOM-ArI/1H Et-NMOM-ArI 1c-I/1/audita.txt
- Amides (N-MOM)/1c-I Et-NMOM-ArI/1H Et-NMOM-ArI 1c-I/1/DR-112-127 1H.mnova
- Amides (N-MOM)/1c-I Et-NMOM-ArI/1H Et-NMOM-ArI 1c-I/1/fid
- Amides (N-MOM)/1c-I Et-NMOM-ArI/1H Et-NMOM-ArI 1c-I/1/format.temp
- Amides (N-MOM)/1c-I Et-NMOM-ArI/1H Et-NMOM-ArI 1c-I/1/fq1list
- Amides (N-MOM)/1c-I Et-NMOM-ArI/1H Et-NMOM-ArI 1c-I/1/precom.output
- Amides (N-MOM)/1c-I Et-NMOM-ArI/1H Et-NMOM-ArI 1c-I/1/prosol_History
- Amides (N-MOM)/1c-I Et-NMOM-ArI/1H Et-NMOM-ArI 1c-I/1/pulseprogram
- Amides (N-MOM)/1c-I Et-NMOM-ArI/1H Et-NMOM-ArI 1c-I/1/scon2
- Amides (N-MOM)/1c-I Et-NMOM-ArI/1H Et-NMOM-ArI 1c-I/1/shimvalues
- Amides (N-MOM)/1c-I Et-NMOM-ArI/1H Et-NMOM-ArI 1c-I/1/specpar
[truncated: 4,767 more entries]
