# Supplementary material for: Ni-Catalyzed Enantioselective Intramolecular Mizoroki–Heck Reaction for the Synthesis of Phenanthridinone Derivatives
Source: J Org Chem. 2023 Jun 15;88(13):8203–26. doi: 10.1021/acs.joc.3c00202 (PMC10337041; doi:10.1021/acs.joc.3c00202)
Supplement: Supplementary file 2 — jo3c00202_si_002.zip [file jo3c00202_si_002.zip › 2d-1 Deuterated side product/13C deuterated side product 2d-1/4/pdata/1/auditp.txt]

##TITLE= Audit trail, TopSpin 3.6.2
##JCAMPDX= 5.01
##ORIGIN= Bruker BioSpin GmbH
##OWNER= nmrsu
$$ D:/nmrusers/malachowski/DR-107-074-076-078 combined F7 C13/4/pdata/1/auditp.txt
##AUDIT TRAIL=  $$ (NUMBER, WHEN, WHO, WHERE, PROCESS, VERSION, WHAT)
(   1,<2021-01-06 22:14:34.463 -0500>,<nmrsu>,<CZC942D390>,<go4>,<TopSpin 3.6.2>,
      <created by zg
	started at 2021-01-06 19:22:27.097 -0500,
	POWCHK enabled, PULCHK disabled,
       configuration hash MD5:
       50 FA C4 7F 01 5F D0 5C 6E DB D2 C8 9C 58 52 E6
       data hash MD5: 64K
       68 98 CA FE 5D D7 74 B9 06 CE C0 72 AF 21 E9 EE>)
(   2,<2021-01-06 22:14:34.525 -0500>,<nmrsu>,<CZC942D390>,<audit>,<TopSpin 3.6.2>,
      <user comment:
       ICON-NMR User ID: BM
       data hash MD5: 64K
       68 98 CA FE 5D D7 74 B9 06 CE C0 72 AF 21 E9 EE>)
(   3,<2021-01-06 22:14:34.947 -0500>,<nmrsu>,<CZC942D390>,<proc1d>,<TopSpin 3.6.2>,
      <Start of raw data processing
       ef LB = 1 FT_mod = 6 PKNL = 1 SI = 32K 
       data hash MD5: 32K
       3E 27 58 01 5B 69 14 23 23 F0 5B A3 EA B7 29 20>)
(   4,<2021-01-06 22:14:35.072 -0500>,<nmrsu>,<CZC942D390>,<proc1d>,<TopSpin 3.6.2>,
      <apk 
       data hash MD5: 32K
       1D 4D E0 51 82 5C A7 93 F4 A0 D3 3B 1B F0 7E 52>)
(   5,<2021-01-06 22:14:35.181 -0500>,<nmrsu>,<CZC942D390>,<proc1d>,<TopSpin 3.6.2>,
      <abs ABSG = 5 
       data hash MD5: 32K
       2A 97 88 B0 D4 C8 4C 2F 9D D8 DE 0A 18 8D FE 00>)
##END=

$$ hash MD5
$$ B6 77 F7 B3 3F F6 9B EE AD E6 CE 72 3B DC D5 29
