# Supplementary material for: Ni-Catalyzed Enantioselective Intramolecular Mizoroki–Heck Reaction for the Synthesis of Phenanthridinone Derivatives
Source: J Org Chem. 2023 Jun 15;88(13):8203–26. doi: 10.1021/acs.joc.3c00202 (PMC10337041; doi:10.1021/acs.joc.3c00202)
Supplement: Supplementary file 2 — jo3c00202_si_002.zip [file jo3c00202_si_002.zip › 2d-1 Deuterated side product/13C deuterated side product 2d-1/4/pdata/1/intrng]

P 0
128.974067   126.815957
124.482865   123.877719
41.155018   40.754017
36.248233   35.562887
18.101150   17.248113
