# Supplementary material for: Ni-Catalyzed Enantioselective Intramolecular Mizoroki–Heck Reaction for the Synthesis of Phenanthridinone Derivatives
Source: J Org Chem. 2023 Jun 15;88(13):8203–26. doi: 10.1021/acs.joc.3c00202 (PMC10337041; doi:10.1021/acs.joc.3c00202)
Supplement: Supplementary file 2 — jo3c00202_si_002.zip [file jo3c00202_si_002.zip › 2d-1 Deuterated side product/13C deuterated side product 2d-1/4/pdata/1/parm.txt]

Current Data Parameters
NAME     DR-107-074-076-078 combined F7 C13              
EXPNO                 4              
PROCNO                1              

F2 - Acquisition Parameters
Date_          20210106              
Time              22.14 h            
INSTRUM           spect              
PROBHD   Z104450_0352 (              
PULPROG            jmod              
TD                65536              
SOLVENT           CDCl3              
NS                 3024              
DS                    4              
SWH           24038.461 Hz           
FIDRES         0.733596 Hz           
AQ            1.3631488 sec          
RG                  203              
DW               20.800 usec         
DE                 6.50 usec         
TE                298.0 K            
CNST2       145.0000000              
CNST11        1.0000000              
D1           2.00000000 sec          
D20          0.00689655 sec          
TD0                   1              
SFO1        100.6278593 MHz          
NUC1                13C              
P1                 8.00 usec         
P2                16.00 usec         
PLW1        56.13299942 W            
SFO2        400.1516006 MHz          
NUC2                 1H              
CPDPRG[2        waltz65              
PCPD2             90.00 usec         
PLW2        12.14200020 W            
PLW12        0.24368000 W            

F2 - Processing parameters
SI                32768              
SF          100.6177975 MHz          
WDW                  EM              
SSB                   0              
LB                 1.00 Hz           
GB                    0              
PC                 1.40              
