# Supplementary material for: Ni-Catalyzed Enantioselective Intramolecular Mizoroki–Heck Reaction for the Synthesis of Phenanthridinone Derivatives
Source: J Org Chem. 2023 Jun 15;88(13):8203–26. doi: 10.1021/acs.joc.3c00202 (PMC10337041; doi:10.1021/acs.joc.3c00202)
Supplement: Supplementary file 2 — jo3c00202_si_002.zip [file jo3c00202_si_002.zip › 2d-1 Deuterated side product/13C deuterated side product 2d-1/4/pdata/1/peaklist.xml]

<?xml version="1.0" encoding="UTF-8"?>
<PeakList>
  <PeakList1D>
    <PeakList1DHeader creator="nmrsu" date="2021-01-06T22:14:35.228-05:00" expNo="4" name="DR-107-074-076-078 combined F7 C13" owner="" procNo="1" source="D:/nmrusers/malachowski">
      <PeakPickDetails>F1=219.454300ppm, F2=-19.454344ppm, MI=0.00cm, MAXI=10000.00cm, PC=1.400
      </PeakPickDetails>
    </PeakList1DHeader>
    <Peak1D F1="174.912521" intensity="-6.554490e-001" type="0"/>
    <Peak1D F1="145.066193" intensity="-8.585114e-001" type="0"/>
    <Peak1D F1="128.756973" intensity="8.224551e+000" type="0"/>
    <Peak1D F1="128.649857" intensity="8.958927e+000" type="0"/>
    <Peak1D F1="128.358673" intensity="5.819386e+000" type="0"/>
    <Peak1D F1="128.077484" intensity="-2.004044e-001" type="0"/>
    <Peak1D F1="127.898232" intensity="1.500000e+001" type="0"/>
    <Peak1D F1="127.010429" intensity="6.138161e+000" type="0"/>
    <Peak1D F1="124.137344" intensity="1.438432e+001" type="0"/>
    <Peak1D F1="77.350952" intensity="-5.421277e+000" type="0"/>
    <Peak1D F1="77.033516" intensity="-5.530915e+000" type="0"/>
    <Peak1D F1="76.716034" intensity="-5.631176e+000" type="0"/>
    <Peak1D F1="53.901131" intensity="-1.024872e+000" type="0"/>
    <Peak1D F1="40.916538" intensity="4.139980e+000" type="0"/>
    <Peak1D F1="35.888145" intensity="7.363410e+000" type="0"/>
    <Peak1D F1="29.707016" intensity="-3.578550e-001" type="0"/>
    <Peak1D F1="26.249372" intensity="-9.193460e+000" type="0"/>
    <Peak1D F1="17.452728" intensity="1.310606e+001" type="0"/>
    <Peak1D F1="0.002412" intensity="1.864528e-001" type="0"/>
  </PeakList1D>
</PeakList>
