# Supplementary material for: Ni-Catalyzed Enantioselective Intramolecular Mizoroki–Heck Reaction for the Synthesis of Phenanthridinone Derivatives
Source: J Org Chem. 2023 Jun 15;88(13):8203–26. doi: 10.1021/acs.joc.3c00202 (PMC10337041; doi:10.1021/acs.joc.3c00202)
Supplement: Supplementary file 2 — jo3c00202_si_002.zip [file jo3c00202_si_002.zip › 2d-1 Deuterated side product/13C deuterated side product 2d-1/4/shimvalues]

# Wed Jan 06 22:14:34 2021
#$$PROBEIDENTIFIER=Z104450_0352
#$$PROBENAME=PA BBO 400S1 BBF-H-D-05 Z
#$$SHIMID=313232
#
# Active Shim Gradients
#
Z           		-363            
Z2          		-244            
Z3          		-1314           
Z4          		-4537           
Z5          		-3311           
Z6          		10454           
X           		785             
XZ          		3697            
XZ2         		-3567           
XZ3         		-407            
Y           		-2798           
YZ          		-4963           
YZ2         		-2296           
YZ3         		5061            
XY          		-1129           
XYZ         		6421            
(X2-Y2)     		47              
(X2-Y2)Z    		1163            
X3          		-4589           
Y3          		6448            
#
# Lock Parameter
#
FIELD		8881.513
LOCKPHASE		205.846 
LOCKPOWER		-30.000 
LOCKGAIN		125.499 
LOCKDC		-55.900 
LOCKSHIFT		7.240   
LOOPGAIN		-12.000 
LOOPTIME		0.400   
LOOPFILTER		100.000 
#
IEEE64_VERSION_CODE 1
#
# Shim currents 
#
SHIM_SETTING [1 ]  -176.09782727   
SHIM_SETTING [2 ]  -120.97482830   
SHIM_SETTING [3 ]  -691.16551519   
SHIM_SETTING [4 ]  -2386.66085900  
SHIM_SETTING [5 ]  -1741.62620441  
SHIM_SETTING [6 ]  412.98500000    
SHIM_SETTING [7 ]  1944.39400000   
SHIM_SETTING [8 ]  -1876.48500000  
SHIM_SETTING [9 ]  24.90300000     
SHIM_SETTING [10]  -594.00200000   
SHIM_SETTING [11]  -1471.59600000  
SHIM_SETTING [12]  -2610.79300000  
SHIM_SETTING [13]  -1207.46600000  
SHIM_SETTING [14]  2662.28500000   
SHIM_SETTING [15]  5499.06100000   
SHIM_SETTING [16]  611.54500000    
SHIM_SETTING [17]  -213.95800000   
SHIM_SETTING [18]  3377.43300000   
SHIM_SETTING [19]  -2413.59900000  
SHIM_SETTING [20]  3391.69200000   
