# Supplementary material for: Ni-Catalyzed Enantioselective Intramolecular Mizoroki–Heck Reaction for the Synthesis of Phenanthridinone Derivatives
Source: J Org Chem. 2023 Jun 15;88(13):8203–26. doi: 10.1021/acs.joc.3c00202 (PMC10337041; doi:10.1021/acs.joc.3c00202)
Supplement: Supplementary file 2 — jo3c00202_si_002.zip [file jo3c00202_si_002.zip › 2d-1 Deuterated side product/1H deuterated side product 2d-1/1/pdata/1/intrng]

P 0
7.385466   6.977557
5.510304   5.167783
3.374508   3.040236
2.649132   2.408969
2.408664   1.921006
1.812535   1.470624
1.470319   1.065159
1.049576   0.571696
0.246896   0.036677
0.036372   -0.115792
