# Supplementary material for: Ni-Catalyzed Enantioselective Intramolecular Mizoroki–Heck Reaction for the Synthesis of Phenanthridinone Derivatives
Source: J Org Chem. 2023 Jun 15;88(13):8203–26. doi: 10.1021/acs.joc.3c00202 (PMC10337041; doi:10.1021/acs.joc.3c00202)
Supplement: Supplementary file 2 — jo3c00202_si_002.zip [file jo3c00202_si_002.zip › 2d-1 Deuterated side product/1H deuterated side product 2d-1/1/pdata/1/peaklist.xml]

<?xml version="1.0" encoding="UTF-8"?>
<PeakList>
  <PeakList1D>
    <PeakList1DHeader creator="nmrsu" date="2021-01-06T11:07:47.963-05:00" expNo="1" name="DR-107-074-076-078 combined F7 cosy" owner="" procNo="1" source="D:/nmrusers/malachowski">
      <PeakPickDetails>F1=16.166981ppm, F2=-3.857561ppm, MI=0.10cm, MAXI=10000.00cm, PC=1.000
      </PeakPickDetails>
    </PeakList1DHeader>
    <Peak1D F1="7.265191" intensity="1.432106e+000" type="0"/>
    <Peak1D F1="7.252690" intensity="2.980546e-001" type="0"/>
    <Peak1D F1="7.240978" intensity="2.041246e+000" type="0"/>
    <Peak1D F1="7.236624" intensity="3.337522e+000" type="0"/>
    <Peak1D F1="7.229964" intensity="6.330090e+000" type="0"/>
    <Peak1D F1="7.216878" intensity="2.632226e-001" type="0"/>
    <Peak1D F1="7.136221" intensity="1.947567e-001" type="0"/>
    <Peak1D F1="7.128638" intensity="1.043710e+000" type="0"/>
    <Peak1D F1="7.121231" intensity="1.034503e+000" type="0"/>
    <Peak1D F1="7.114470" intensity="7.332450e-001" type="0"/>
    <Peak1D F1="7.109325" intensity="6.719980e-001" type="0"/>
    <Peak1D F1="7.104543" intensity="6.779819e-001" type="0"/>
    <Peak1D F1="5.384291" intensity="1.621019e-001" type="0"/>
    <Peak1D F1="5.378806" intensity="1.582758e-001" type="0"/>
    <Peak1D F1="5.352444" intensity="1.068120e+001" type="0"/>
    <Peak1D F1="5.325003" intensity="2.360902e-001" type="0"/>
    <Peak1D F1="3.231785" intensity="1.500000e+001" type="0"/>
    <Peak1D F1="2.524694" intensity="3.607445e-001" type="0"/>
    <Peak1D F1="2.507532" intensity="9.384277e-001" type="0"/>
    <Peak1D F1="2.490375" intensity="1.273647e+000" type="0"/>
    <Peak1D F1="2.473235" intensity="9.625903e-001" type="0"/>
    <Peak1D F1="2.456106" intensity="3.898379e-001" type="0"/>
    <Peak1D F1="2.351829" intensity="7.939860e-001" type="0"/>
    <Peak1D F1="2.293864" intensity="1.032926e+000" type="0"/>
    <Peak1D F1="2.184566" intensity="1.545131e+000" type="0"/>
    <Peak1D F1="2.126495" intensity="5.023808e-001" type="0"/>
    <Peak1D F1="1.666243" intensity="1.105892e+000" type="0"/>
    <Peak1D F1="1.382141" intensity="2.150648e-001" type="0"/>
    <Peak1D F1="1.254073" intensity="4.775094e-001" type="0"/>
    <Peak1D F1="0.764843" intensity="1.369147e+001" type="0"/>
    <Peak1D F1="0.747679" intensity="1.344775e+001" type="0"/>
    <Peak1D F1="0.070260" intensity="5.833592e-001" type="0"/>
    <Peak1D F1="-0.000148" intensity="2.259655e+000" type="0"/>
  </PeakList1D>
</PeakList>
