# Supplementary material for: Ni-Catalyzed Enantioselective Intramolecular Mizoroki–Heck Reaction for the Synthesis of Phenanthridinone Derivatives
Source: J Org Chem. 2023 Jun 15;88(13):8203–26. doi: 10.1021/acs.joc.3c00202 (PMC10337041; doi:10.1021/acs.joc.3c00202)
Supplement: Supplementary file 2 — jo3c00202_si_002.zip [file jo3c00202_si_002.zip › 2d-1 Deuterated side product/1H deuterated side product 2d-1/1/pdata/1/peakrng]

P    #regions in PPM
# 2021-01-06 11:07:47 -0500  nmrsu@CZC942D390
# low field   high field   mi   maxi
  16.1669807434082  -3.85756092896252  0.100  10000.000  # for region 1
