# Supplementary material for: Ni-Catalyzed Enantioselective Intramolecular Mizoroki–Heck Reaction for the Synthesis of Phenanthridinone Derivatives
Source: J Org Chem. 2023 Jun 15;88(13):8203–26. doi: 10.1021/acs.joc.3c00202 (PMC10337041; doi:10.1021/acs.joc.3c00202)
Supplement: Supplementary file 2 — jo3c00202_si_002.zip [file jo3c00202_si_002.zip › 2d-1 Deuterated side product/1H deuterated side product 2d-1/1/audita.txt]

##TITLE= Audit trail, TopSpin 3.6.2
##JCAMPDX= 5.01
##ORIGIN= Bruker BioSpin GmbH
##OWNER= nmrsu
$$ D:/nmrusers/malachowski/DR-107-074-076-078 combined F7 cosy/1/audita.txt
##AUDIT TRAIL=  $$ (NUMBER, WHEN, WHO, WHERE, PROCESS, VERSION, WHAT)
(   1,<2021-01-06 11:07:46.307 -0500>,<nmrsu>,<CZC942D390>,<go4>,<TopSpin 3.6.2>,
      <created by zg
	started at 2021-01-06 11:06:11.798 -0500,
	POWCHK enabled, PULCHK disabled,
       configuration hash MD5:
       50 FA C4 7F 01 5F D0 5C 6E DB D2 C8 9C 58 52 E6
       data hash MD5: 64K
       81 3F 8D 85 44 7A 43 81 4D 78 DA B3 03 90 FA B9>)
(   2,<2021-01-06 11:07:46.385 -0500>,<nmrsu>,<CZC942D390>,<audit>,<TopSpin 3.6.2>,
      <user comment:
       ICON-NMR User ID: BM
       data hash MD5: 64K
       81 3F 8D 85 44 7A 43 81 4D 78 DA B3 03 90 FA B9>)
##END=

$$ hash MD5
$$ 6A E8 2F 9E F8 07 AA 25 B4 6E C7 73 1B 50 66 C5
