# Supplementary material for: Ni-Catalyzed Enantioselective Intramolecular Mizoroki–Heck Reaction for the Synthesis of Phenanthridinone Derivatives
Source: J Org Chem. 2023 Jun 15;88(13):8203–26. doi: 10.1021/acs.joc.3c00202 (PMC10337041; doi:10.1021/acs.joc.3c00202)
Supplement: Supplementary file 2 — jo3c00202_si_002.zip [file jo3c00202_si_002.zip › 2d-1 Deuterated side product/1H deuterated side product 2d-1/2/pdata/1/auditp.txt]

##TITLE= Audit trail, TopSpin 3.6.2
##JCAMPDX= 5.01
##ORIGIN= Bruker BioSpin GmbH
##OWNER= nmrsu
$$ D:/nmrusers/malachowski/DR-107-074-076-078 combined F7 cosy/2/pdata/1/auditp.txt
##AUDIT TRAIL=  $$ (NUMBER, WHEN, WHO, WHERE, PROCESS, VERSION, WHAT)
(   1,<2021-01-06 11:16:30.855 -0500>,<nmrsu>,<CZC942D390>,<go4>,<TopSpin 3.6.2>,
      <created by zg
	started at 2021-01-06 11:11:04.120 -0500,
	POWCHK enabled, PULCHK disabled,
       configuration hash MD5:
       50 FA C4 7F 01 5F D0 5C 6E DB D2 C8 9C 58 52 E6
       data hash MD5: 2K * 128
       3E 9F 14 25 0D A6 8B D8 CF E1 A3 8F 77 56 49 CB>)
(   2,<2021-01-06 11:16:30.918 -0500>,<nmrsu>,<CZC942D390>,<audit>,<TopSpin 3.6.2>,
      <user comment:
       ICON-NMR User ID: BM
       data hash MD5: 2K * 128
       3E 9F 14 25 0D A6 8B D8 CF E1 A3 8F 77 56 49 CB>)
(   3,<2021-01-06 11:16:31.387 -0500>,<nmrsu>,<CZC942D390>,<proc2d>,<TopSpin 3.6.2>,
      <Start of raw data processing
       xfb same F2: SI = 1K WDW = 4 SSB = 0 FT_mod = 6 PKNL = 1 F1: SI = 1K ME_mod = 2 NCOEF = 32 WDW = 4 SSB = 0 FT_mod = 6 FCOR = 0.5 PH_mod = 2
       data hash MD5: 1K * 1K
       7F 05 50 69 67 5A 69 7A 98 B9 47 82 26 E7 2A 04>)
(   4,<2021-01-06 11:16:31.480 -0500>,<nmrsu>,<CZC942D390>,<proc2d>,<TopSpin 3.6.2>,
      <abs2 F2: ABSG = 5 ABSF1 = 8.141957 ABSF2 = -0.7199675
       data hash MD5: 1K * 1K
       A8 DB 9A 3D 4D 96 AC EE 5A 1C 6F 0B 73 6D 3B 1D>)
(   5,<2021-01-06 11:16:31.558 -0500>,<nmrsu>,<CZC942D390>,<proc2d>,<TopSpin 3.6.2>,
      <abs1 F1: ABSG = 5 ABSF1 = 8.141957 ABSF2 = -0.7199675
       data hash MD5: 1K * 1K
       AD 60 99 45 20 2F 54 E8 BF 8D 0A 05 91 DA 01 09>)
(   6,<2021-01-06 11:16:31.621 -0500>,<nmrsu>,<CZC942D390>,<proc2d>,<TopSpin 3.6.2>,
      <sym
       data hash MD5: 1K * 1K
       D8 E8 3E B8 40 1F C8 79 12 69 F3 91 F6 D6 9F E0>)
##END=

$$ hash MD5
$$ 78 33 F6 1E 4D 40 7F 80 5E C3 43 A2 2B A4 73 C6
