# Supplementary material for: Ni-Catalyzed Enantioselective Intramolecular Mizoroki–Heck Reaction for the Synthesis of Phenanthridinone Derivatives
Source: J Org Chem. 2023 Jun 15;88(13):8203–26. doi: 10.1021/acs.joc.3c00202 (PMC10337041; doi:10.1021/acs.joc.3c00202)
Supplement: Supplementary file 2 — jo3c00202_si_002.zip [file jo3c00202_si_002.zip › 2d-1 Deuterated side product/1H deuterated side product 2d-1/2/pdata/1/curdat2]

##TITLE= Parameter file, TopSpin 3.6.2
##JCAMPDX= 5.0
##DATATYPE= Parameter Values
##NPOINTS= 4	$$ modification sequence number
##ORIGIN= Bruker BioSpin GmbH
##OWNER= nmrsu
$$ 2021-01-06 11:16:31.683 -0500  nmrsu@CZC942D390
$$ D:/nmrusers/malachowski/DR-107-074-076-078 combined F7 cosy/2/pdata/1/curdat2
$$ process C:\Bruker\TopSpin3.6.2\prog\au\bin\proc_2dsym.exe
##$CUREXP= <>
##$DATPATH= <>
##$DATPATH2= <D:/nmrusers/malachowski>
##$DATPATH3= <D:/nmrusers/malachowski>
##$DETAILS= <>
##$DU= </u>
##$DU2= <D:\nmrusers\malachowski>
##$DU3= <>
##$EXPNO= 1
##$EXPNO2= 1
##$EXPNO3= 1
##$NAME= <>
##$NAME2= <DR-107-074-076-078 combined F7 cosy>
##$NAME3= <DR-107-074-076-078 combined F7 cosy>
##$PROCNO= 1
##$PROCNO2= 1
##$PROCNO3= 1
##$SCALE2= 1
##$SCALE3= 1
##$TYPE= <nmr>
##$USER= <>
##$USER2= <BM>
##$USER3= <>
##END=
