# Supplementary material for: Ni-Catalyzed Enantioselective Intramolecular Mizoroki–Heck Reaction for the Synthesis of Phenanthridinone Derivatives
Source: J Org Chem. 2023 Jun 15;88(13):8203–26. doi: 10.1021/acs.joc.3c00202 (PMC10337041; doi:10.1021/acs.joc.3c00202)
Supplement: Supplementary file 2 — jo3c00202_si_002.zip [file jo3c00202_si_002.zip › 2d-1 Deuterated side product/1H deuterated side product 2d-1/2/pdata/1/parm.txt]

Current Data Parameters
NAME     DR-107-074-076-078 combined F7 cosy              
EXPNO                 2              
PROCNO                1              

F2 - Acquisition Parameters
Date_          20210106              
Time              11.11 h            
INSTRUM           spect              
PROBHD   Z104450_0352 (              
PULPROG      cosygpppqf              
TD                 2048              
SOLVENT           CDCl3              
NS                    1              
DS                   16              
SWH            3546.099 Hz           
FIDRES         3.462988 Hz           
AQ            0.2887680 sec          
RG                   64              
DW              141.000 usec         
DE                 6.50 usec         
TE                298.0 K            
D0           0.00000300 sec          
D1           1.90824997 sec          
D11          0.03000000 sec          
D12          0.00002000 sec          
D13          0.00000400 sec          
D16          0.00020000 sec          
IN0          0.00028200 sec          
TDav                  1              
SFO1        400.1514931 MHz          
NUC1                 1H              
P0                12.75 usec         
P1                12.75 usec         
P17             2500.00 usec         
PLW1        12.14200020 W            
PLW10        2.19309998 W            
GPNAM[1]     SMSQ10.100              
GPZ1              10.00 %            
P16             1000.00 usec         

F1 - Acquisition parameters
TD                  128              
SFO1           400.1515 MHz          
FIDRES        55.407803 Hz           
SW                8.862 ppm          
FnMODE               QF              

F2 - Processing parameters
SI                 1024              
SF          400.1500081 MHz          
WDW               QSINE              
SSB                   0              
LB                    0 Hz           
GB                    0              
PC                 1.40              

F1 - Processing parameters
SI                 1024              
MC2                  QF              
SF          400.1500081 MHz          
WDW               QSINE              
SSB                   0              
LB                    0 Hz           
GB                    0              
