# Supplementary material for: Ni-Catalyzed Enantioselective Intramolecular Mizoroki–Heck Reaction for the Synthesis of Phenanthridinone Derivatives
Source: J Org Chem. 2023 Jun 15;88(13):8203–26. doi: 10.1021/acs.joc.3c00202 (PMC10337041; doi:10.1021/acs.joc.3c00202)
Supplement: Supplementary file 2 — jo3c00202_si_002.zip [file jo3c00202_si_002.zip › 2d-1 Deuterated side product/1H deuterated side product 2d-1/2/pdata/1/portf]

#!Portfolio 0.6
1 /dummy
"D:/nmrusers/malachowski" "DR-107-074-076-078 combined F7 cosy" 2 1
"D:/nmrusers/malachowski" "DR-107-074-076-078 combined F7 cosy" 1 1
"D:/nmrusers/malachowski" "DR-107-074-076-078 combined F7 cosy" 1 1
