# Supplementary material for: Ni-Catalyzed Enantioselective Intramolecular Mizoroki–Heck Reaction for the Synthesis of Phenanthridinone Derivatives
Source: J Org Chem. 2023 Jun 15;88(13):8203–26. doi: 10.1021/acs.joc.3c00202 (PMC10337041; doi:10.1021/acs.joc.3c00202)
Supplement: Supplementary file 2 — jo3c00202_si_002.zip [file jo3c00202_si_002.zip › 2d-1 Deuterated side product/1H deuterated side product 2d-1/2/acqu2]

##TITLE= Parameter file, TopSpin 3.6.2
##JCAMPDX= 5.0
##DATATYPE= Parameter Values
##NPOINTS= 2	$$ modification sequence number
##ORIGIN= Bruker BioSpin GmbH
##OWNER= nmrsu
$$ 2021-01-06 11:10:52.545 -0500  nmrsu@CZC942D390
$$ D:/nmrusers/malachowski/DR-107-074-076-078 combined F7 cosy/2/acqu2
$$ process C:\Bruker\TopSpin3.6.2\prog\mod\getlim.exe
##$ACQT0= 0
##$BF1= 400.15
##$FnMODE= 1
##$NUC1= <1H>
##$NusJSP= 0
##$NusT2= 1
##$NusTD= 0
##$O1= 1493.07571842883
##$ProjAngle= 0
##$SFO1= 400.151493075718
##$SW= 8.86189193878413
##$SW_h= 5197.5051975052
##$TD= 128
##END=
