# Supplementary material for: Ni-Catalyzed Enantioselective Intramolecular Mizoroki–Heck Reaction for the Synthesis of Phenanthridinone Derivatives
Source: J Org Chem. 2023 Jun 15;88(13):8203–26. doi: 10.1021/acs.joc.3c00202 (PMC10337041; doi:10.1021/acs.joc.3c00202)
Supplement: Supplementary file 2 — jo3c00202_si_002.zip [file jo3c00202_si_002.zip › Amides (N-MOM)/1b Me-NMOM-ArBr/13C Me-NMOM-ArBr 1b/7/pdata/1/auditp.txt]

##TITLE= Audit trail, TopSpin 3.6.2
##JCAMPDX= 5.01
##ORIGIN= Bruker BioSpin GmbH
##OWNER= nmr
$$ D:/nmrusers/malachowski/DR-112-057 DMSO 320 K c13/7/pdata/1/auditp.txt
##AUDIT TRAIL=  $$ (NUMBER, WHEN, WHO, WHERE, PROCESS, VERSION, WHAT)
(   1,<2021-09-15 00:46:42.540 -0400>,<nmr>,<CZC942D390>,<go4>,<TopSpin 3.6.2>,
      <created by zg
	started at 2021-09-14 21:54:35.153 -0400,
	POWCHK enabled, PULCHK disabled,
       configuration hash MD5:
       61 88 C3 71 82 19 1F A8 6A 6B 59 53 DB 46 A1 90
       data hash MD5: 64K
       35 8E 04 64 17 13 15 ED C6 A6 D4 7E B4 96 5D 61>)
(   2,<2021-09-15 00:46:42.696 -0400>,<nmr>,<CZC942D390>,<audit>,<TopSpin 3.6.2>,
      <user comment:
       ICON-NMR User ID: BM
       data hash MD5: 64K
       35 8E 04 64 17 13 15 ED C6 A6 D4 7E B4 96 5D 61>)
(   3,<2021-09-15 00:46:43.930 -0400>,<nmr>,<CZC942D390>,<proc1d>,<TopSpin 3.6.2>,
      <Start of raw data processing
       ef LB = 1 FT_mod = 6 PKNL = 1 SI = 32K 
       data hash MD5: 32K
       B9 57 2F 67 8B 72 DB 16 53 54 8D D1 D5 8C E8 26>)
(   4,<2021-09-15 00:46:44.055 -0400>,<nmr>,<CZC942D390>,<proc1d>,<TopSpin 3.6.2>,
      <apk 
       data hash MD5: 32K
       4C 6A 16 85 0B D3 96 D7 4A 04 46 D1 F3 0D 3F 46>)
(   5,<2021-09-15 00:46:44.227 -0400>,<nmr>,<CZC942D390>,<proc1d>,<TopSpin 3.6.2>,
      <abs ABSG = 5 
       data hash MD5: 32K
       20 06 C5 78 57 D6 B7 A2 E1 C1 95 D3 2E 53 59 02>)
##END=

$$ hash MD5
$$ 6D 7F 38 A2 ED 18 D1 88 17 8B 61 28 3B 73 90 96
