# Supplementary material for: Ni-Catalyzed Enantioselective Intramolecular Mizoroki–Heck Reaction for the Synthesis of Phenanthridinone Derivatives
Source: J Org Chem. 2023 Jun 15;88(13):8203–26. doi: 10.1021/acs.joc.3c00202 (PMC10337041; doi:10.1021/acs.joc.3c00202)
Supplement: Supplementary file 2 — jo3c00202_si_002.zip [file jo3c00202_si_002.zip › Amides (N-MOM)/1b Me-NMOM-ArBr/13C Me-NMOM-ArBr 1b/7/pdata/1/peaklist.xml]

<?xml version="1.0" encoding="UTF-8"?>
<PeakList>
  <PeakList1D>
    <PeakList1DHeader creator="nmr" date="2021-09-15T00:46:44.352-04:00" expNo="7" name="DR-112-057 DMSO 320 K c13" owner="" procNo="1" source="D:/nmrusers/malachowski">
      <PeakPickDetails>F1=219.454300ppm, F2=-19.454344ppm, MI=0.00cm, MAXI=10000.00cm, PC=1.400
      </PeakPickDetails>
    </PeakList1DHeader>
    <Peak1D F1="174.073364" intensity="3.405055e-001" type="0"/>
    <Peak1D F1="133.147003" intensity="-1.375281e+001" type="0"/>
    <Peak1D F1="130.531372" intensity="-4.517658e+000" type="0"/>
    <Peak1D F1="130.070770" intensity="-6.498347e+000" type="0"/>
    <Peak1D F1="128.331787" intensity="-8.393000e+000" type="0"/>
    <Peak1D F1="124.369789" intensity="-5.782306e+000" type="0"/>
    <Peak1D F1="122.717278" intensity="-2.068244e+000" type="0"/>
    <Peak1D F1="80.149353" intensity="1.500000e+001" type="0"/>
    <Peak1D F1="56.386932" intensity="-1.314326e+000" type="0"/>
    <Peak1D F1="45.971619" intensity="4.179128e-001" type="0"/>
    <Peak1D F1="40.809139" intensity="1.865912e+000" type="0"/>
    <Peak1D F1="40.598972" intensity="5.514213e+000" type="0"/>
    <Peak1D F1="40.388733" intensity="1.127770e+001" type="0"/>
    <Peak1D F1="40.179688" intensity="1.380998e+001" type="0"/>
    <Peak1D F1="39.970230" intensity="1.241367e+001" type="0"/>
    <Peak1D F1="39.760532" intensity="6.343834e+000" type="0"/>
    <Peak1D F1="39.552013" intensity="2.123827e+000" type="0"/>
    <Peak1D F1="29.438705" intensity="-5.244140e+000" type="0"/>
    <Peak1D F1="25.911982" intensity="1.343409e+001" type="0"/>
  </PeakList1D>
</PeakList>
