# Supplementary material for: Ni-Catalyzed Enantioselective Intramolecular Mizoroki–Heck Reaction for the Synthesis of Phenanthridinone Derivatives
Source: J Org Chem. 2023 Jun 15;88(13):8203–26. doi: 10.1021/acs.joc.3c00202 (PMC10337041; doi:10.1021/acs.joc.3c00202)
Supplement: Supplementary file 2 — jo3c00202_si_002.zip [file jo3c00202_si_002.zip › Amides (N-MOM)/1b Me-NMOM-ArBr/13C Me-NMOM-ArBr 1b/7/audita.txt]

##TITLE= Audit trail, TopSpin 3.6.2
##JCAMPDX= 5.01
##ORIGIN= Bruker BioSpin GmbH
##OWNER= nmr
$$ D:/nmrusers/malachowski/DR-112-057 DMSO 320 K c13/7/audita.txt
##AUDIT TRAIL=  $$ (NUMBER, WHEN, WHO, WHERE, PROCESS, VERSION, WHAT)
(   1,<2021-09-15 00:46:42.540 -0400>,<nmr>,<CZC942D390>,<go4>,<TopSpin 3.6.2>,
      <created by zg
	started at 2021-09-14 21:54:35.153 -0400,
	POWCHK enabled, PULCHK disabled,
       configuration hash MD5:
       61 88 C3 71 82 19 1F A8 6A 6B 59 53 DB 46 A1 90
       data hash MD5: 64K
       35 8E 04 64 17 13 15 ED C6 A6 D4 7E B4 96 5D 61>)
(   2,<2021-09-15 00:46:42.696 -0400>,<nmr>,<CZC942D390>,<audit>,<TopSpin 3.6.2>,
      <user comment:
       ICON-NMR User ID: BM
       data hash MD5: 64K
       35 8E 04 64 17 13 15 ED C6 A6 D4 7E B4 96 5D 61>)
##END=

$$ hash MD5
$$ 0C E9 E0 DC 0D 49 1F B6 7E 92 85 4F 52 1C 61 FC
