# Supplementary material for: Ni-Catalyzed Enantioselective Intramolecular Mizoroki–Heck Reaction for the Synthesis of Phenanthridinone Derivatives
Source: J Org Chem. 2023 Jun 15;88(13):8203–26. doi: 10.1021/acs.joc.3c00202 (PMC10337041; doi:10.1021/acs.joc.3c00202)
Supplement: Supplementary file 2 — jo3c00202_si_002.zip [file jo3c00202_si_002.zip › Amides (N-MOM)/1b Me-NMOM-ArBr/1H Me-NMOM-ArBr 1b/1/pdata/1/auditp.txt]

##TITLE= Audit trail, TopSpin 3.6.2
##JCAMPDX= 5.01
##ORIGIN= Bruker BioSpin GmbH
##OWNER= nmr
$$ D:/nmrusers/malachowski/DR-112-057 DMSO 350 K/1/pdata/1/auditp.txt
##AUDIT TRAIL=  $$ (NUMBER, WHEN, WHO, WHERE, PROCESS, VERSION, WHAT)
(   1,<2021-09-14 12:18:56.769 -0400>,<nmr>,<CZC942D390>,<go4>,<TopSpin 3.6.2>,
      <created by zg
	started at 2021-09-14 12:17:22.278 -0400,
	POWCHK enabled, PULCHK disabled,
       configuration hash MD5:
       61 88 C3 71 82 19 1F A8 6A 6B 59 53 DB 46 A1 90
       data hash MD5: 64K
       D2 CD E4 65 6F 03 A2 30 BE C6 05 51 C2 16 D2 0B>)
(   2,<2021-09-14 12:18:56.831 -0400>,<nmr>,<CZC942D390>,<audit>,<TopSpin 3.6.2>,
      <user comment:
       ICON-NMR User ID: BM
       data hash MD5: 64K
       D2 CD E4 65 6F 03 A2 30 BE C6 05 51 C2 16 D2 0B>)
(   3,<2021-09-14 12:18:58.278 -0400>,<nmr>,<CZC942D390>,<proc1d>,<TopSpin 3.6.2>,
      <Start of raw data processing
       ef LB = 0.3 FT_mod = 6 PKNL = 1 SI = 64K 
       data hash MD5: 64K
       33 7F B7 45 57 24 68 F6 D9 73 A9 21 C2 9D 59 B3>)
(   4,<2021-09-14 12:18:59.153 -0400>,<nmr>,<CZC942D390>,<proc1d>,<TopSpin 3.6.2>,
      <apk0 
       data hash MD5: 64K
       81 87 33 A1 CA 69 F6 6A F4 CA E8 96 91 89 5E 69>)
(   5,<2021-09-14 12:18:59.278 -0400>,<nmr>,<CZC942D390>,<proc1d>,<TopSpin 3.6.2>,
      <abs ABSG = 5 
       data hash MD5: 64K
       A8 A4 13 BF 67 BA 75 E3 50 9C 6B 07 4F 07 E0 BA>)
(   6,<2021-09-14 13:09:20.420 -0400>,<nmr>,<CZC942D390>,<dataserver>,<TopSpin 3.6.2>,
      <INTEGRAL 2021-09-14 13:08:47.794 -0400
       DELETE [7.741;7.459]
       data hash MD5: 64K
       A8 A4 13 BF 67 BA 75 E3 50 9C 6B 07 4F 07 E0 BA>)
(   7,<2021-09-14 13:09:20.436 -0400>,<nmr>,<CZC942D390>,<dataserver>,<TopSpin 3.6.2>,
      <INTEGRAL 2021-09-14 13:08:47.794 -0400
       DELETE [7.443;7.080]
       data hash MD5: 64K
       A8 A4 13 BF 67 BA 75 E3 50 9C 6B 07 4F 07 E0 BA>)
(   8,<2021-09-14 13:09:20.436 -0400>,<nmr>,<CZC942D390>,<dataserver>,<TopSpin 3.6.2>,
      <INTEGRAL 2021-09-14 13:08:47.794 -0400
       DELETE [5.807;5.000]
       data hash MD5: 64K
       A8 A4 13 BF 67 BA 75 E3 50 9C 6B 07 4F 07 E0 BA>)
(   9,<2021-09-14 13:09:20.436 -0400>,<nmr>,<CZC942D390>,<dataserver>,<TopSpin 3.6.2>,
      <INTEGRAL 2021-09-14 13:08:47.794 -0400
       DELETE [4.472;4.033]
       data hash MD5: 64K
       A8 A4 13 BF 67 BA 75 E3 50 9C 6B 07 4F 07 E0 BA>)
(  10,<2021-09-14 13:09:20.436 -0400>,<nmr>,<CZC942D390>,<dataserver>,<TopSpin 3.6.2>,
      <INTEGRAL 2021-09-14 13:08:47.794 -0400
       DELETE [3.402;2.865]
       data hash MD5: 64K
       A8 A4 13 BF 67 BA 75 E3 50 9C 6B 07 4F 07 E0 BA>)
(  11,<2021-09-14 13:09:20.436 -0400>,<nmr>,<CZC942D390>,<dataserver>,<TopSpin 3.6.2>,
      <INTEGRAL 2021-09-14 13:08:47.794 -0400
       DELETE [2.601;2.251]
       data hash MD5: 64K
       A8 A4 13 BF 67 BA 75 E3 50 9C 6B 07 4F 07 E0 BA>)
(  12,<2021-09-14 13:09:20.436 -0400>,<nmr>,<CZC942D390>,<dataserver>,<TopSpin 3.6.2>,
      <INTEGRAL 2021-09-14 13:08:47.794 -0400
       DELETE [2.250;1.933]
       data hash MD5: 64K
       A8 A4 13 BF 67 BA 75 E3 50 9C 6B 07 4F 07 E0 BA>)
(  13,<2021-09-14 13:09:20.436 -0400>,<nmr>,<CZC942D390>,<dataserver>,<TopSpin 3.6.2>,
      <INTEGRAL 2021-09-14 13:08:47.794 -0400
       DELETE [1.385;1.044]
       data hash MD5: 64K
       A8 A4 13 BF 67 BA 75 E3 50 9C 6B 07 4F 07 E0 BA>)
(  14,<2021-09-14 13:09:20.436 -0400>,<nmr>,<CZC942D390>,<dataserver>,<TopSpin 3.6.2>,
      <INTEGRAL 2021-09-14 13:08:47.794 -0400
       DELETE [0.977;0.704]
       data hash MD5: 64K
       A8 A4 13 BF 67 BA 75 E3 50 9C 6B 07 4F 07 E0 BA>)
(  15,<2021-09-14 13:09:20.452 -0400>,<nmr>,<CZC942D390>,<dataserver>,<TopSpin 3.6.2>,
      <INTEGRAL 2021-09-14 13:08:47.794 -0400
       DELETE [0.121;-0.128]
       data hash MD5: 64K
       A8 A4 13 BF 67 BA 75 E3 50 9C 6B 07 4F 07 E0 BA>)
(  16,<2021-09-14 13:09:20.452 -0400>,<nmr>,<CZC942D390>,<dataserver>,<TopSpin 3.6.2>,
      <INTEGRAL 2021-09-14 13:08:50.731 -0400
       DEFINE [7.657;7.565]
       data hash MD5: 64K
       A8 A4 13 BF 67 BA 75 E3 50 9C 6B 07 4F 07 E0 BA>)
(  17,<2021-09-14 13:09:20.452 -0400>,<nmr>,<CZC942D390>,<dataserver>,<TopSpin 3.6.2>,
      <INTEGRAL 2021-09-14 13:08:54.480 -0400
       DEFINE [7.343;7.185]
       data hash MD5: 64K
       A8 A4 13 BF 67 BA 75 E3 50 9C 6B 07 4F 07 E0 BA>)
(  18,<2021-09-14 13:09:20.452 -0400>,<nmr>,<CZC942D390>,<dataserver>,<TopSpin 3.6.2>,
      <INTEGRAL 2021-09-14 13:08:57.979 -0400
       DEFINE [5.672;5.501]
       data hash MD5: 64K
       A8 A4 13 BF 67 BA 75 E3 50 9C 6B 07 4F 07 E0 BA>)
(  19,<2021-09-14 13:09:20.452 -0400>,<nmr>,<CZC942D390>,<dataserver>,<TopSpin 3.6.2>,
      <INTEGRAL 2021-09-14 13:09:00.041 -0400
       DEFINE [5.501;5.154]
       data hash MD5: 64K
       A8 A4 13 BF 67 BA 75 E3 50 9C 6B 07 4F 07 E0 BA>)
(  20,<2021-09-14 13:09:20.452 -0400>,<nmr>,<CZC942D390>,<dataserver>,<TopSpin 3.6.2>,
      <INTEGRAL 2021-09-14 13:09:03.253 -0400
       DEFINE [4.307;4.155]
       data hash MD5: 64K
       A8 A4 13 BF 67 BA 75 E3 50 9C 6B 07 4F 07 E0 BA>)
(  21,<2021-09-14 13:09:20.452 -0400>,<nmr>,<CZC942D390>,<dataserver>,<TopSpin 3.6.2>,
      <INTEGRAL 2021-09-14 13:09:05.580 -0400
       DEFINE [3.271;3.197]
       data hash MD5: 64K
       A8 A4 13 BF 67 BA 75 E3 50 9C 6B 07 4F 07 E0 BA>)
(  22,<2021-09-14 13:09:20.467 -0400>,<nmr>,<CZC942D390>,<dataserver>,<TopSpin 3.6.2>,
      <INTEGRAL 2021-09-14 13:09:07.064 -0400
       DEFINE [3.169;3.026]
       data hash MD5: 64K
       A8 A4 13 BF 67 BA 75 E3 50 9C 6B 07 4F 07 E0 BA>)
(  23,<2021-09-14 13:09:20.467 -0400>,<nmr>,<CZC942D390>,<dataserver>,<TopSpin 3.6.2>,
      <INTEGRAL 2021-09-14 13:09:14.859 -0400
       DEFINE [2.498;2.452]
       data hash MD5: 64K
       A8 A4 13 BF 67 BA 75 E3 50 9C 6B 07 4F 07 E0 BA>)
(  24,<2021-09-14 13:09:20.467 -0400>,<nmr>,<CZC942D390>,<dataserver>,<TopSpin 3.6.2>,
      <INTEGRAL 2021-09-14 13:09:16.874 -0400
       DEFINE [2.448;2.054]
       data hash MD5: 64K
       A8 A4 13 BF 67 BA 75 E3 50 9C 6B 07 4F 07 E0 BA>)
(  25,<2021-09-14 13:09:20.467 -0400>,<nmr>,<CZC942D390>,<dataserver>,<TopSpin 3.6.2>,
      <INTEGRAL 2021-09-14 13:09:18.905 -0400
       DEFINE [1.258;1.157]
       data hash MD5: 64K
       A8 A4 13 BF 67 BA 75 E3 50 9C 6B 07 4F 07 E0 BA>)
##END=

$$ hash MD5
$$ 84 64 0F BD 58 89 63 DE 30 B3 61 CB CF 07 3D 22
