# Supplementary material for: Ni-Catalyzed Enantioselective Intramolecular Mizoroki–Heck Reaction for the Synthesis of Phenanthridinone Derivatives
Source: J Org Chem. 2023 Jun 15;88(13):8203–26. doi: 10.1021/acs.joc.3c00202 (PMC10337041; doi:10.1021/acs.joc.3c00202)
Supplement: Supplementary file 2 — jo3c00202_si_002.zip [file jo3c00202_si_002.zip › Amides (N-MOM)/1b Me-NMOM-ArBr/1H Me-NMOM-ArBr 1b/1/pdata/1/integrals.txt]

   Current data set:
   NAME =	DR-112-057 DMSO 350 K	EXPNO =	1	PROCNO = 1
   DU   =	D:/nmrusers/malachowski

   Number   Integrated Region     Integral
     1      7.657      7.565         1.00000
     2      7.343      7.185         3.13697
     3      5.672      5.501         3.03579
     4      5.501      5.154         2.11128
     5      4.307      4.155         0.84737
     6      3.271      3.197         3.07748
     7      3.169      3.026         1.44243
     8      2.498      2.452         0.57852
     9      2.448      2.054         2.07665
    10      1.258      1.157         3.25152
