# Supplementary material for: Ni-Catalyzed Enantioselective Intramolecular Mizoroki–Heck Reaction for the Synthesis of Phenanthridinone Derivatives
Source: J Org Chem. 2023 Jun 15;88(13):8203–26. doi: 10.1021/acs.joc.3c00202 (PMC10337041; doi:10.1021/acs.joc.3c00202)
Supplement: Supplementary file 2 — jo3c00202_si_002.zip [file jo3c00202_si_002.zip › Amides (N-MOM)/1b Me-NMOM-ArBr/1H Me-NMOM-ArBr 1b/1/pdata/1/intrng]

A 1.0 #regions in PPM
# low field   high field  bias        slope
  7.657165617468213  7.564631893994276  0.0  0.0  # for region 1
  7.3425509576568295  7.185243627751138  0.0  0.0  # for region 2
  5.672317248952283  5.501129860525501  0.0  0.0  # for region 3
  5.501129860525501  5.154128397498241  0.0  0.0  # for region 4
  4.307444827711725  4.154764183979731  0.0  0.0  # for region 5
  3.271067124803641  3.1970401460244924  0.0  0.0  # for region 6
  3.1692800289823113  3.0258527575977103  0.0  0.0  # for region 7
  2.4984105337962745  2.452143672059307  0.0  0.0  # for region 8
  2.44751698588561  2.0542486611213815  0.0  0.0  # for region 9
  1.258458639245531  1.1566715434242012  0.0  0.0  # for region 10
