# Supplementary material for: Ni-Catalyzed Enantioselective Intramolecular Mizoroki–Heck Reaction for the Synthesis of Phenanthridinone Derivatives
Source: J Org Chem. 2023 Jun 15;88(13):8203–26. doi: 10.1021/acs.joc.3c00202 (PMC10337041; doi:10.1021/acs.joc.3c00202)
Supplement: Supplementary file 2 — jo3c00202_si_002.zip [file jo3c00202_si_002.zip › Amides (N-MOM)/1b Me-NMOM-ArBr/1H Me-NMOM-ArBr 1b/1/pdata/1/peaklist.xml]

<?xml version="1.0" encoding="UTF-8"?>
<PeakList modified="2021-09-14T13:08:37">
  <PeakList1D>
    <PeakList1DHeader creator="nmr" date="2021-09-14T13:08:37" expNo="1" name="DR-112-057 DMSO 350 K" owner="" procNo="1" source="D:/nmrusers/malachowski">
      <PeakPickDetails>F1=7.717669ppm, F2=7.496302ppm, MI=1.39cm, MAXI=3.43cm, PC=1.000
      </PeakPickDetails>
    </PeakList1DHeader>
    <Peak1D F1="7.62897" intensity="2.04458" type="0"/>
    <Peak1D F1="7.6105" intensity="2.559015" type="0"/>
  </PeakList1D>
  <PeakList1D>
    <PeakList1DHeader creator="nmr" date="2021-09-14T13:08:37" expNo="1" name="DR-112-057 DMSO 350 K" owner="" procNo="1" source="D:/nmrusers/malachowski">
      <PeakPickDetails>F1=7.370525ppm, F2=7.053567ppm, MI=0.83cm, MAXI=8.05cm, PC=1.000
      </PeakPickDetails>
    </PeakList1DHeader>
    <Peak1D F1="7.316081" intensity="1.641293" type="0"/>
    <Peak1D F1="7.301609" intensity="6.369216" type="0"/>
    <Peak1D F1="7.269904" intensity="1.683052" type="0"/>
    <Peak1D F1="7.262482" intensity="1.592873" type="0"/>
    <Peak1D F1="7.254463" intensity="1.410768" type="0"/>
    <Peak1D F1="7.250005" intensity="1.821764" type="0"/>
    <Peak1D F1="7.242487" intensity="1.576308" type="0"/>
    <Peak1D F1="7.236005" intensity="1.318425" type="0"/>
    <Peak1D F1="7.22782" intensity="1.078516" type="0"/>
  </PeakList1D>
  <PeakList1D>
    <PeakList1DHeader creator="nmr" date="2021-09-14T13:08:37" expNo="1" name="DR-112-057 DMSO 350 K" owner="" procNo="1" source="D:/nmrusers/malachowski">
      <PeakPickDetails>F1=5.735426ppm, F2=5.111572ppm, MI=0.40cm, MAXI=3.74cm, PC=1.000
      </PeakPickDetails>
    </PeakList1DHeader>
    <Peak1D F1="5.670947" intensity="0.7772611" type="0"/>
    <Peak1D F1="5.584834" intensity="2.211756" type="0"/>
    <Peak1D F1="5.45819" intensity="0.8313174" type="0"/>
    <Peak1D F1="5.252692" intensity="0.5720987" type="0"/>
  </PeakList1D>
  <PeakList1D>
    <PeakList1DHeader creator="nmr" date="2021-09-14T13:08:37" expNo="1" name="DR-112-057 DMSO 350 K" owner="" procNo="1" source="D:/nmrusers/malachowski">
      <PeakPickDetails>F1=4.452502ppm, F2=4.060078ppm, MI=0.34cm, MAXI=1.58cm, PC=1.000
      </PeakPickDetails>
    </PeakList1DHeader>
    <Peak1D F1="4.249841" intensity="0.6811495" type="0"/>
  </PeakList1D>
  <PeakList1D>
    <PeakList1DHeader creator="nmr" date="2021-09-14T13:08:37" expNo="1" name="DR-112-057 DMSO 350 K" owner="" procNo="1" source="D:/nmrusers/malachowski">
      <PeakPickDetails>F1=3.315479ppm, F2=3.154484ppm, MI=6.39cm, MAXI=15.93cm, PC=1.000
      </PeakPickDetails>
    </PeakList1DHeader>
    <Peak1D F1="3.245583" intensity="14.24891" type="0"/>
  </PeakList1D>
  <PeakList1D>
    <PeakList1DHeader creator="nmr" date="2021-09-14T13:08:37" expNo="1" name="DR-112-057 DMSO 350 K" owner="" procNo="1" source="D:/nmrusers/malachowski">
      <PeakPickDetails>F1=3.134360ppm, F2=2.923055ppm, MI=0.13cm, MAXI=2.58cm, PC=1.000
      </PeakPickDetails>
    </PeakList1DHeader>
    <Peak1D F1="3.091287" intensity="1.810735" type="0"/>
  </PeakList1D>
  <PeakList1D>
    <PeakList1DHeader creator="nmr" date="2021-09-14T13:08:37" expNo="1" name="DR-112-057 DMSO 350 K" owner="" procNo="1" source="D:/nmrusers/malachowski">
      <PeakPickDetails>F1=2.545724ppm, F2=2.032554ppm, MI=0.22cm, MAXI=3.46cm, PC=1.000
      </PeakPickDetails>
    </PeakList1DHeader>
    <Peak1D F1="2.484124" intensity="1.709366" type="0"/>
    <Peak1D F1="2.480214" intensity="1.635164" type="0"/>
    <Peak1D F1="2.430631" intensity="0.7605754" type="0"/>
    <Peak1D F1="2.371405" intensity="1.168381" type="0"/>
    <Peak1D F1="2.165407" intensity="0.7797993" type="0"/>
    <Peak1D F1="2.109691" intensity="0.5511252" type="0"/>
  </PeakList1D>
  <PeakList1D>
    <PeakList1DHeader creator="nmr" date="2021-09-14T13:08:37" expNo="1" name="DR-112-057 DMSO 350 K" owner="" procNo="1" source="D:/nmrusers/malachowski">
      <PeakPickDetails>F1=1.383546ppm, F2=1.121930ppm, MI=11.73cm, MAXI=15.36cm, PC=1.000
      </PeakPickDetails>
    </PeakList1DHeader>
    <Peak1D F1="1.224411" intensity="15.0" type="0"/>
  </PeakList1D>
</PeakList>
