# Supplementary material for: Ni-Catalyzed Enantioselective Intramolecular Mizoroki–Heck Reaction for the Synthesis of Phenanthridinone Derivatives
Source: J Org Chem. 2023 Jun 15;88(13):8203–26. doi: 10.1021/acs.joc.3c00202 (PMC10337041; doi:10.1021/acs.joc.3c00202)
Supplement: Supplementary file 2 — jo3c00202_si_002.zip [file jo3c00202_si_002.zip › Amides (N-MOM)/1b Me-NMOM-ArBr/1H Me-NMOM-ArBr 1b/1/pdata/1/peakrng]

P    #regions in PPM
# 2021-09-14 13:08:38 -0400  nmr@CZC942D390
# low field   high field   mi   maxi
  7.717669351570001  7.496302042920013  1.392  3.434  # for region 1
  7.370525163005248  7.05356742562004  0.835  8.045  # for region 2
  5.735425724113299  5.111572399736063  0.402  3.744  # for region 3
  4.452501548982693  4.0600776836486245  0.340  1.578  # for region 4
  3.315478554553214  3.1544841482623145  6.388  15.927  # for region 5
  3.134359847475952  2.9230546892191462  0.131  2.582  # for region 6
  2.5457240494748503  2.0325543794226077  0.219  3.457  # for region 7
  1.3835456790624185  1.1219297688397067  11.727  15.359  # for region 8
