# Supplementary material for: Ni-Catalyzed Enantioselective Intramolecular Mizoroki–Heck Reaction for the Synthesis of Phenanthridinone Derivatives
Source: J Org Chem. 2023 Jun 15;88(13):8203–26. doi: 10.1021/acs.joc.3c00202 (PMC10337041; doi:10.1021/acs.joc.3c00202)
Supplement: Supplementary file 2 — jo3c00202_si_002.zip [file jo3c00202_si_002.zip › Amides (N-MOM)/1b Me-NMOM-ArBr/1H Me-NMOM-ArBr 1b/1/pdata/1001/auditp.txt]

##TITLE= Audit trail, TopSpin 3.6.2
##JCAMPDX= 5.01
##ORIGIN= Bruker BioSpin GmbH
##OWNER= nmr
$$ D:/nmrusers/malachowski/DR-112-057 DMSO 350 K/1/pdata/1001/auditp.txt
##AUDIT TRAIL=  $$ (NUMBER, WHEN, WHO, WHERE, PROCESS, VERSION, WHAT)
(   1,<2021-09-14 12:18:56.769 -0400>,<nmr>,<CZC942D390>,<go4>,<TopSpin 3.6.2>,
      <created by zg
	started at 2021-09-14 12:17:22.278 -0400,
	POWCHK enabled, PULCHK disabled,
       configuration hash MD5:
       61 88 C3 71 82 19 1F A8 6A 6B 59 53 DB 46 A1 90
       data hash MD5: 64K
       D2 CD E4 65 6F 03 A2 30 BE C6 05 51 C2 16 D2 0B>)
(   2,<2021-09-14 12:18:56.831 -0400>,<nmr>,<CZC942D390>,<audit>,<TopSpin 3.6.2>,
      <user comment:
       ICON-NMR User ID: BM
       data hash MD5: 64K
       D2 CD E4 65 6F 03 A2 30 BE C6 05 51 C2 16 D2 0B>)
(   3,<2021-09-14 21:44:24.950 -0400>,<nmr>,<CZC942D390>,<proc1d>,<TopSpin 3.6.2>,
      <Start of raw data processing
       ef LB = 0.3 FT_mod = 6 PKNL = 1 SI = 64K 
       data hash MD5: 64K
       33 7F B7 45 57 24 68 F6 D9 73 A9 21 C2 9D 59 B3>)
(   4,<2021-09-14 21:44:25.841 -0400>,<nmr>,<CZC942D390>,<proc1d>,<TopSpin 3.6.2>,
      <apk0 
       data hash MD5: 64K
       81 87 33 A1 CA 69 F6 6A F4 CA E8 96 91 89 5E 69>)
(   5,<2021-09-14 21:44:25.950 -0400>,<nmr>,<CZC942D390>,<proc1d>,<TopSpin 3.6.2>,
      <abs ABSG = 5 
       data hash MD5: 64K
       A8 A4 13 BF 67 BA 75 E3 50 9C 6B 07 4F 07 E0 BA>)
(   6,<2021-09-14 21:44:25.966 -0400>,<nmr>,<CZC942D390>,<au_getlcosy>,<TopSpin 3.6.2>,
      <au_getlcosy used integrals for SW determination for 2D dataset
       DR-112-057 DMSO 320 K COSY 5 1 D:/nmrusers/malachowski
       data hash MD5: 64K
       A8 A4 13 BF 67 BA 75 E3 50 9C 6B 07 4F 07 E0 BA>)
##END=

$$ hash MD5
$$ 42 79 5D 2D 09 2E 3B 70 13 25 57 36 71 68 9C 92
