# Supplementary material for: Ni-Catalyzed Enantioselective Intramolecular Mizoroki–Heck Reaction for the Synthesis of Phenanthridinone Derivatives
Source: J Org Chem. 2023 Jun 15;88(13):8203–26. doi: 10.1021/acs.joc.3c00202 (PMC10337041; doi:10.1021/acs.joc.3c00202)
Supplement: Supplementary file 2 — jo3c00202_si_002.zip [file jo3c00202_si_002.zip › Amides (N-MOM)/1b Me-NMOM-ArBr/1H Me-NMOM-ArBr 1b/1/pdata/1001/intrng]

P 0
7.741220   7.459197
7.443309   7.080315
5.806782   5.000434
4.471527   4.033368
3.402407   2.864944
2.601254   2.250788
2.250482   1.933321
1.385469   1.044170
0.977254   0.704398
0.121408   -0.128227
