# Supplementary material for: Ni-Catalyzed Enantioselective Intramolecular Mizoroki–Heck Reaction for the Synthesis of Phenanthridinone Derivatives
Source: J Org Chem. 2023 Jun 15;88(13):8203–26. doi: 10.1021/acs.joc.3c00202 (PMC10337041; doi:10.1021/acs.joc.3c00202)
Supplement: Supplementary file 2 — jo3c00202_si_002.zip [file jo3c00202_si_002.zip › Amides (N-MOM)/1b-I Me-NMOM-ArI/13C Me-NMOM-ArI 1b-I/1/pdata/1/peaklist.xml]

<?xml version="1.0" encoding="UTF-8"?>
<PeakList>
  <PeakList1D>
    <PeakList1DHeader creator="nmr" date="2022-06-14T23:12:26.002-04:00" expNo="1" name="YK-114-054 C NMR in DMSO" owner="" procNo="1" source="D:/nmrusers/malachowski">
      <PeakPickDetails>F1=219.454300ppm, F2=-19.454344ppm, MI=0.00cm, MAXI=10000.00cm, PC=1.400
      </PeakPickDetails>
    </PeakList1DHeader>
    <Peak1D F1="150.708954" intensity="-6.047738e-001" type="0"/>
    <Peak1D F1="139.863953" intensity="-1.202039e+000" type="0"/>
    <Peak1D F1="139.469666" intensity="-7.814364e+000" type="0"/>
    <Peak1D F1="132.385391" intensity="-2.320040e+000" type="0"/>
    <Peak1D F1="131.448792" intensity="-5.697669e-001" type="0"/>
    <Peak1D F1="130.757874" intensity="-2.725520e+000" type="0"/>
    <Peak1D F1="129.848434" intensity="-6.922993e+000" type="0"/>
    <Peak1D F1="129.163132" intensity="-1.193187e+000" type="0"/>
    <Peak1D F1="128.992249" intensity="-1.340047e+000" type="0"/>
    <Peak1D F1="128.953415" intensity="-7.086770e+000" type="0"/>
    <Peak1D F1="128.301361" intensity="-6.468868e-001" type="0"/>
    <Peak1D F1="126.834862" intensity="-4.338664e-001" type="0"/>
    <Peak1D F1="124.222305" intensity="-2.876823e+000" type="0"/>
    <Peak1D F1="122.518913" intensity="-2.204279e+000" type="0"/>
    <Peak1D F1="80.639442" intensity="8.986789e+000" type="0"/>
    <Peak1D F1="56.492065" intensity="-1.962916e+000" type="0"/>
    <Peak1D F1="46.064323" intensity="4.769742e-001" type="0"/>
    <Peak1D F1="41.014641" intensity="2.170831e+000" type="0"/>
    <Peak1D F1="40.806362" intensity="7.179850e+000" type="0"/>
    <Peak1D F1="40.635426" intensity="6.760997e-001" type="0"/>
    <Peak1D F1="40.597691" intensity="1.500000e+001" type="0"/>
    <Peak1D F1="40.431450" intensity="6.221886e-001" type="0"/>
    <Peak1D F1="40.389557" intensity="1.846934e+001" type="0"/>
    <Peak1D F1="40.181053" intensity="1.665472e+001" type="0"/>
    <Peak1D F1="39.999378" intensity="-1.092718e+000" type="0"/>
    <Peak1D F1="39.972351" intensity="8.821675e+000" type="0"/>
    <Peak1D F1="39.789936" intensity="-6.480165e-001" type="0"/>
    <Peak1D F1="39.764076" intensity="2.928230e+000" type="0"/>
    <Peak1D F1="29.468924" intensity="-5.689964e+000" type="0"/>
    <Peak1D F1="26.795622" intensity="-1.211591e+000" type="0"/>
    <Peak1D F1="25.924685" intensity="6.998146e+000" type="0"/>
  </PeakList1D>
</PeakList>
