# Supplementary material for: Ni-Catalyzed Enantioselective Intramolecular Mizoroki–Heck Reaction for the Synthesis of Phenanthridinone Derivatives
Source: J Org Chem. 2023 Jun 15;88(13):8203–26. doi: 10.1021/acs.joc.3c00202 (PMC10337041; doi:10.1021/acs.joc.3c00202)
Supplement: Supplementary file 2 — jo3c00202_si_002.zip [file jo3c00202_si_002.zip › Amides (N-MOM)/1b-I Me-NMOM-ArI/13C Me-NMOM-ArI 1b-I/1/audita.txt]

##TITLE= Audit trail, TopSpin 3.6.2
##JCAMPDX= 5.01
##ORIGIN= Bruker BioSpin GmbH
##OWNER= nmr
$$ D:/nmrusers/malachowski/YK-114-054 C NMR in DMSO/1/audita.txt
##AUDIT TRAIL=  $$ (NUMBER, WHEN, WHO, WHERE, PROCESS, VERSION, WHAT)
(   1,<2022-06-14 23:12:24.564 -0400>,<nmr>,<CZC942D390>,<go4>,<TopSpin 3.6.2>,
      <created by zg
	started at 2022-06-14 20:20:16.553 -0400,
	POWCHK enabled, PULCHK disabled,
       configuration hash MD5:
       83 B4 4A 93 CA 36 49 84 D8 93 8C CC DC 94 E4 72
       data hash MD5: 64K
       85 7A 93 C4 E1 8C 4A 81 DE B0 98 CE B0 9A FA 75>)
(   2,<2022-06-14 23:12:25.252 -0400>,<nmr>,<CZC942D390>,<audit>,<TopSpin 3.6.2>,
      <user comment:
       ICON-NMR User ID: BM
       data hash MD5: 64K
       85 7A 93 C4 E1 8C 4A 81 DE B0 98 CE B0 9A FA 75>)
##END=

$$ hash MD5
$$ 4B 7F 06 B0 77 E2 B7 67 F0 16 BE FC 2D 2E 46 14
