# Supplementary material for: Ni-Catalyzed Enantioselective Intramolecular Mizoroki–Heck Reaction for the Synthesis of Phenanthridinone Derivatives
Source: J Org Chem. 2023 Jun 15;88(13):8203–26. doi: 10.1021/acs.joc.3c00202 (PMC10337041; doi:10.1021/acs.joc.3c00202)
Supplement: Supplementary file 2 — jo3c00202_si_002.zip [file jo3c00202_si_002.zip › Amides (N-MOM)/1b-I Me-NMOM-ArI/13C Me-NMOM-ArI 1b-I/1/shimvalues]

# Tue Jun 14 23:12:24 2022
#$$PROBEIDENTIFIER=Z104450_0352
#$$PROBENAME=PA BBO 400S1 BBF-H-D-05 Z
#$$SHIMID=313232
#
# Active Shim Gradients
#
Z           		-240            
Z2          		-58             
Z3          		-1508           
Z4          		-4733           
Z5          		-870            
Z6          		8859            
X           		1134            
XZ          		3554            
XZ2         		-3189           
XZ3         		-213            
Y           		-2880           
YZ          		-4691           
YZ2         		-2992           
YZ3         		3848            
XY          		-1984           
XYZ         		7750            
(X2-Y2)     		-16             
(X2-Y2)Z    		531             
X3          		-4589           
Y3          		6448            
#
# Lock Parameter
#
FIELD		8921.967
LOCKPHASE		176.130 
LOCKPOWER		-20.000 
LOCKGAIN		105.947 
LOCKDC		-55.900 
LOCKSHIFT		2.490   
LOOPGAIN		5.000   
LOOPTIME		0.250   
LOOPFILTER		500.000 
#
IEEE64_VERSION_CODE 1
#
# Shim currents 
#
SHIM_SETTING [1 ]  -116.16039101   
SHIM_SETTING [2 ]  -28.52915936    
SHIM_SETTING [3 ]  -793.30961253   
SHIM_SETTING [4 ]  -2489.44600000  
SHIM_SETTING [5 ]  -457.51700000   
SHIM_SETTING [6 ]  596.50200000    
SHIM_SETTING [7 ]  1869.29400000   
SHIM_SETTING [8 ]  -1677.26200000  
SHIM_SETTING [9 ]  -8.15600000     
SHIM_SETTING [10]  -1043.67400000  
SHIM_SETTING [11]  -1514.71100000  
SHIM_SETTING [12]  -2467.21900000  
SHIM_SETTING [13]  -1573.54100000  
SHIM_SETTING [14]  2024.20100000   
SHIM_SETTING [15]  4659.59500000   
SHIM_SETTING [16]  279.34700000    
SHIM_SETTING [17]  -112.02500000   
SHIM_SETTING [18]  4076.67600000   
SHIM_SETTING [19]  -2413.59900000  
SHIM_SETTING [20]  3391.69200000   
