# Supplementary material for: Ni-Catalyzed Enantioselective Intramolecular Mizoroki–Heck Reaction for the Synthesis of Phenanthridinone Derivatives
Source: J Org Chem. 2023 Jun 15;88(13):8203–26. doi: 10.1021/acs.joc.3c00202 (PMC10337041; doi:10.1021/acs.joc.3c00202)
Supplement: Supplementary file 2 — jo3c00202_si_002.zip [file jo3c00202_si_002.zip › Amides (N-MOM)/1b-I Me-NMOM-ArI/13C Me-NMOM-ArI 1b-I/1/uxnmr.info]

CONFIGURATION INFORMATION
=========================

Path         : C:/Bruker/TopSpin3.6.2/conf/instr/spect/uxnmr.info
Date         : Mon Oct 18 13:37:12 2021
Release      : TopSpin 3.6.2
Installed in : C:/Bruker/TopSpin3.6.2
Host         : CZC942D390
OS           : Windows 7 (Vs 6.2)
CPU          : Intel(R) Xeon(R) W-2123 CPU @ 3.60GHz (8 cores at 3600 MHz with Hyperthreading)
User         : nmr
System       : Avance III 400 NMR spectrometer
1H-frequency : 400.15 MHz
Description  : Avance III 400
Configured in: CZC942D390:C:/Bruker/TopSpin3.6.2/conf/instr/spect

IPSO: connected to spectrometer subnet
- TCP/IP address = 149.236.99.254
 - IPSO type: AQS
- Tctrl : 1
- Fctrls: 2
- Gctrl1: without digital preemphasis
- Rctrl : 1
- FREDs : none
- DPP : none

DRU1: AQS DRU Z100977/01116 ECL 05.00
- TCP/IP address = 149.236.99.89
- Firmware Version = 170619
- DRU1 controls AQS-Rack and HPPR/2

AQS: connected to 149.236.99.89:/dev/tty10
  _Slot_ SBSB _____________________Board_____________________
  Number Addr Type HW-VS FW-VS ID  ECL Name   Description
  -----------------------------------------------------------
     2   0x10 0x72   0x4    AW  R  4.4 REC-1  AQS RXAD400 Z102116/1498 ECL 04.04
     3   0x34  0x2   0x1        X  5.2 REF-1  REF-400 Reference Board for AQS Receiver
     4   0x24 0x11   0x8    AE  S  2.6 SGU-1  AQS SGU/2 400 Z103080/01571 ECL 02.06 FPGA-Vs=AF
     5   0x25 0x11   0x8    AE  S  2.6 SGU-2  AQS SGU/2 400 Z103080/01570 ECL 02.06 FPGA-Vs=AF
     9   0x36  0x5     0        A  7.0 BLA-1  BLA2BB 150/60 20-400 W1345049/2247 ECL 7
    21   0x21 0xcf     0        P  1.0 PSD-1  PSD/3 Power Supply Distribution Board
    --   0x20 0xd1     0        B  3.2 MASTER AQS/3 Chassis
     1   0x20  0x7     0        B      MASTER AQS Rack Master
  Logical Receiver/SGU configuration:


Router: 1 AQS-Minirouter

Amplifiers (AQS configuration):
  RO  Amplifier  Module  Nucleus  Power/W  Switchbox Name PN/SN/FW
   1      1         1        B      150    N         BLA2BB 150/60 20-400 W1345049/2247/-
   2      1         2        B       60    N         BLA2BB 150/60 20-400 W1345049/2247/-


Transmitters at the spectrometer subnet:
----------------------------------------
LTRX Z109888/00105 ECL 01.01:
- TCP/IP address = 149.236.99.20
- Amplifier      = BSMS/2 LOCK TRANSCEIVER 400: Z109888/00105 ECL 01.01

BSMS: BSMS/2 connected to ethernet
- TCP/IP address = 149.236.99.20
- ELCB firmware version = 20190521
- GAB current limits = 0.0/X, 0.0/Y, 10.0/Z (in A)
- SCB channels = 20
- Shim System = BOSS1-SB
- L-TRX = BSMS/2 LOCK TRANSCEIVER 400: Z109888/00105 ECL 01.01
- Lock: on L-TRX board

SampleCase: in BSMS/2 connected to ethernet
- TCP/IP address = 149.236.99.20

Bruker Automatic Changer: device connected to 149.236.99.254:/dev/tty04
- Capacity: 24 holders
- Firmware: 970111
- use BACS air  = yes
- BACS sx delay = 10 s
- Sample Rail fast changer mode = no

Eurotherm VTU: device connected to 149.236.99.254:/dev/tty05

Preamplifiers :
HPPR2: - HPPR/2 preamplifier connected to 149.236.99.89:/dev/tty10
    Type      : HPPR/2
    Controller: Cover/1 with Application firmware = AQ
                15 LEDs for tuning, 15 LEDs for matching
    Module  1 : 1H/2H 1H (virtual 50 Ohm reference: 271.5%/81.2deg)
                PN=Z003959, SN=00672 from 20090512
    Module  2 : 1H/2H 2H (virtual 50 Ohm reference: 113.3%/-70.8deg)
                PN=Z003959, SN=00672 from 20090512
    Module  3 : XBB19F 2HS
                PN=Z003504, SN=00667 from 20090506


Gradient Controller cable connections
--------------------------------------------------------------------
GCtrl1: connected to GAB in BSMS

RF cable connections (assumed)
--------------------------------------------------------------------
SGU1 NORM output -> input 2 of transmitter 1 (BLA2BB 150/60 20-400 W1345049/2247)
SGU1 AUX  output -> input 1 of transmitter 2 (BSMS/2 LOCK TRANSCEIVER 400 Z109888/00105 at TCP/IP 149.236.99.20)
SGU2 NORM output -> input 3 of transmitter 1 (BLA2BB 150/60 20-400 W1345049/2247)
SGU2 AUX  output -> TUNE signal input of HPPR

Blanking cable connections (assumed)
--------------------------------------------------------------------
transmitter 1 = BLA2BB 150/60 20-400 W1345049/2247:
- amplifier B-150W uses blanking 1
- amplifier B-60W uses blanking 2

transmitter 2 = BSMS/2 LOCK TRANSCEIVER 400 Z109888/00105 at TCP/IP 149.236.99.20:
- amplifier 2H-5W uses blanking 3
