# Supplementary material for: Ni-Catalyzed Enantioselective Intramolecular Mizoroki–Heck Reaction for the Synthesis of Phenanthridinone Derivatives
Source: J Org Chem. 2023 Jun 15;88(13):8203–26. doi: 10.1021/acs.joc.3c00202 (PMC10337041; doi:10.1021/acs.joc.3c00202)
Supplement: Supplementary file 2 — jo3c00202_si_002.zip [file jo3c00202_si_002.zip › Amides (N-MOM)/1b-I Me-NMOM-ArI/1H Me-NMOM-ArI 1b-I/1/pdata/1/auditp.txt]

##TITLE= Audit trail, TopSpin 3.6.2
##JCAMPDX= 5.01
##ORIGIN= Bruker BioSpin GmbH
##OWNER= nmr
$$ D:/nmrusers/malachowski/YK-114-054/1/pdata/1/auditp.txt
##AUDIT TRAIL=  $$ (NUMBER, WHEN, WHO, WHERE, PROCESS, VERSION, WHAT)
(   1,<2022-06-01 11:16:49.025 -0400>,<nmr>,<CZC942D390>,<go4>,<TopSpin 3.6.2>,
      <created by zg
	started at 2022-06-01 11:15:14.063 -0400,
	POWCHK enabled, PULCHK disabled,
       configuration hash MD5:
       83 B4 4A 93 CA 36 49 84 D8 93 8C CC DC 94 E4 72
       data hash MD5: 64K
       51 3D 4F 1E B6 E7 E4 E0 71 1D E3 A3 99 A5 A8 BE>)
(   2,<2022-06-01 11:16:49.525 -0400>,<nmr>,<CZC942D390>,<audit>,<TopSpin 3.6.2>,
      <user comment:
       ICON-NMR User ID: BM
       data hash MD5: 64K
       51 3D 4F 1E B6 E7 E4 E0 71 1D E3 A3 99 A5 A8 BE>)
(   3,<2022-06-01 11:16:50.916 -0400>,<nmr>,<CZC942D390>,<proc1d>,<TopSpin 3.6.2>,
      <Start of raw data processing
       ef LB = 0.3 FT_mod = 6 PKNL = 1 SI = 64K 
       data hash MD5: 64K
       29 EB E5 BC F6 5A 5B B1 BF 39 1F 63 64 3A F1 2C>)
(   4,<2022-06-01 11:16:51.759 -0400>,<nmr>,<CZC942D390>,<proc1d>,<TopSpin 3.6.2>,
      <apk0 
       data hash MD5: 64K
       9B 48 4D 27 AB 37 46 DA 51 BE 6F 5F 8F 7B A8 8C>)
(   5,<2022-06-01 11:16:51.869 -0400>,<nmr>,<CZC942D390>,<proc1d>,<TopSpin 3.6.2>,
      <abs ABSG = 5 
       data hash MD5: 64K
       04 39 D0 B5 26 A8 80 05 1B B0 C5 59 8A 11 06 BF>)
(   6,<2022-06-01 14:04:41.147 -0400>,<nmr>,<CZC942D390>,<dataserver>,<TopSpin 3.6.2>,
      <INTEGRAL 2022-06-01 14:02:58.958 -0400
       DELETE [8.002;7.735]
       data hash MD5: 64K
       04 39 D0 B5 26 A8 80 05 1B B0 C5 59 8A 11 06 BF>)
(   7,<2022-06-01 14:04:41.162 -0400>,<nmr>,<CZC942D390>,<dataserver>,<TopSpin 3.6.2>,
      <INTEGRAL 2022-06-01 14:02:58.958 -0400
       DELETE [7.480;7.298]
       data hash MD5: 64K
       04 39 D0 B5 26 A8 80 05 1B B0 C5 59 8A 11 06 BF>)
(   8,<2022-06-01 14:04:41.162 -0400>,<nmr>,<CZC942D390>,<dataserver>,<TopSpin 3.6.2>,
      <INTEGRAL 2022-06-01 14:02:58.958 -0400
       DELETE [7.298;7.168]
       data hash MD5: 64K
       04 39 D0 B5 26 A8 80 05 1B B0 C5 59 8A 11 06 BF>)
(   9,<2022-06-01 14:04:41.162 -0400>,<nmr>,<CZC942D390>,<dataserver>,<TopSpin 3.6.2>,
      <INTEGRAL 2022-06-01 14:02:58.958 -0400
       DELETE [7.167;6.938]
       data hash MD5: 64K
       04 39 D0 B5 26 A8 80 05 1B B0 C5 59 8A 11 06 BF>)
(  10,<2022-06-01 14:04:41.162 -0400>,<nmr>,<CZC942D390>,<dataserver>,<TopSpin 3.6.2>,
      <INTEGRAL 2022-06-01 14:02:58.958 -0400
       DELETE [5.808;5.385]
       data hash MD5: 64K
       04 39 D0 B5 26 A8 80 05 1B B0 C5 59 8A 11 06 BF>)
(  11,<2022-06-01 14:04:41.162 -0400>,<nmr>,<CZC942D390>,<dataserver>,<TopSpin 3.6.2>,
      <INTEGRAL 2022-06-01 14:02:58.958 -0400
       DELETE [5.385;5.107]
       data hash MD5: 64K
       04 39 D0 B5 26 A8 80 05 1B B0 C5 59 8A 11 06 BF>)
(  12,<2022-06-01 14:04:41.162 -0400>,<nmr>,<CZC942D390>,<dataserver>,<TopSpin 3.6.2>,
      <INTEGRAL 2022-06-01 14:02:58.958 -0400
       DELETE [4.358;4.067]
       data hash MD5: 64K
       04 39 D0 B5 26 A8 80 05 1B B0 C5 59 8A 11 06 BF>)
(  13,<2022-06-01 14:04:41.162 -0400>,<nmr>,<CZC942D390>,<dataserver>,<TopSpin 3.6.2>,
      <INTEGRAL 2022-06-01 14:02:58.958 -0400
       DELETE [3.735;3.510]
       data hash MD5: 64K
       04 39 D0 B5 26 A8 80 05 1B B0 C5 59 8A 11 06 BF>)
(  14,<2022-06-01 14:04:41.178 -0400>,<nmr>,<CZC942D390>,<dataserver>,<TopSpin 3.6.2>,
      <INTEGRAL 2022-06-01 14:02:58.958 -0400
       DELETE [3.384;3.135]
       data hash MD5: 64K
       04 39 D0 B5 26 A8 80 05 1B B0 C5 59 8A 11 06 BF>)
(  15,<2022-06-01 14:04:41.178 -0400>,<nmr>,<CZC942D390>,<dataserver>,<TopSpin 3.6.2>,
      <INTEGRAL 2022-06-01 14:02:58.958 -0400
       DELETE [3.135;2.906]
       data hash MD5: 64K
       04 39 D0 B5 26 A8 80 05 1B B0 C5 59 8A 11 06 BF>)
(  16,<2022-06-01 14:04:41.178 -0400>,<nmr>,<CZC942D390>,<dataserver>,<TopSpin 3.6.2>,
      <INTEGRAL 2022-06-01 14:02:58.958 -0400
       DELETE [2.631;2.328]
       data hash MD5: 64K
       04 39 D0 B5 26 A8 80 05 1B B0 C5 59 8A 11 06 BF>)
(  17,<2022-06-01 14:04:41.178 -0400>,<nmr>,<CZC942D390>,<dataserver>,<TopSpin 3.6.2>,
      <INTEGRAL 2022-06-01 14:02:58.958 -0400
       DELETE [2.328;2.072]
       data hash MD5: 64K
       04 39 D0 B5 26 A8 80 05 1B B0 C5 59 8A 11 06 BF>)
(  18,<2022-06-01 14:04:41.178 -0400>,<nmr>,<CZC942D390>,<dataserver>,<TopSpin 3.6.2>,
      <INTEGRAL 2022-06-01 14:02:58.958 -0400
       DELETE [2.071;1.890]
       data hash MD5: 64K
       04 39 D0 B5 26 A8 80 05 1B B0 C5 59 8A 11 06 BF>)
(  19,<2022-06-01 14:04:41.178 -0400>,<nmr>,<CZC942D390>,<dataserver>,<TopSpin 3.6.2>,
      <INTEGRAL 2022-06-01 14:02:58.958 -0400
       DELETE [1.890;1.669]
       data hash MD5: 64K
       04 39 D0 B5 26 A8 80 05 1B B0 C5 59 8A 11 06 BF>)
(  20,<2022-06-01 14:04:41.178 -0400>,<nmr>,<CZC942D390>,<dataserver>,<TopSpin 3.6.2>,
      <INTEGRAL 2022-06-01 14:02:58.958 -0400
       DELETE [1.413;1.071]
       data hash MD5: 64K
       04 39 D0 B5 26 A8 80 05 1B B0 C5 59 8A 11 06 BF>)
(  21,<2022-06-01 14:04:41.178 -0400>,<nmr>,<CZC942D390>,<dataserver>,<TopSpin 3.6.2>,
      <INTEGRAL 2022-06-01 14:02:58.958 -0400
       DELETE [1.004;0.732]
       data hash MD5: 64K
       04 39 D0 B5 26 A8 80 05 1B B0 C5 59 8A 11 06 BF>)
(  22,<2022-06-01 14:04:41.193 -0400>,<nmr>,<CZC942D390>,<dataserver>,<TopSpin 3.6.2>,
      <INTEGRAL 2022-06-01 14:03:09.802 -0400
       DEFINE [1.306;1.156]
       data hash MD5: 64K
       04 39 D0 B5 26 A8 80 05 1B B0 C5 59 8A 11 06 BF>)
(  23,<2022-06-01 14:04:41.193 -0400>,<nmr>,<CZC942D390>,<dataserver>,<TopSpin 3.6.2>,
      <INTEGRAL 2022-06-01 14:03:21.291 -0400
       DEFINE [2.297;2.136]
       data hash MD5: 64K
       04 39 D0 B5 26 A8 80 05 1B B0 C5 59 8A 11 06 BF>)
(  24,<2022-06-01 14:04:41.193 -0400>,<nmr>,<CZC942D390>,<dataserver>,<TopSpin 3.6.2>,
      <INTEGRAL 2022-06-01 14:03:32.562 -0400
       DEFINE [2.546;2.447]
       data hash MD5: 64K
       04 39 D0 B5 26 A8 80 05 1B B0 C5 59 8A 11 06 BF>)
(  25,<2022-06-01 14:04:41.193 -0400>,<nmr>,<CZC942D390>,<dataserver>,<TopSpin 3.6.2>,
      <INTEGRAL 2022-06-01 14:03:36.671 -0400
       DELETE [2.546;2.447]
       data hash MD5: 64K
       04 39 D0 B5 26 A8 80 05 1B B0 C5 59 8A 11 06 BF>)
(  26,<2022-06-01 14:04:41.193 -0400>,<nmr>,<CZC942D390>,<dataserver>,<TopSpin 3.6.2>,
      <INTEGRAL 2022-06-01 14:03:38.299 -0400
       DEFINE [2.457;2.364]
       data hash MD5: 64K
       04 39 D0 B5 26 A8 80 05 1B B0 C5 59 8A 11 06 BF>)
(  27,<2022-06-01 14:04:41.193 -0400>,<nmr>,<CZC942D390>,<dataserver>,<TopSpin 3.6.2>,
      <INTEGRAL 2022-06-01 14:03:47.722 -0400
       DEFINE [3.137;2.991]
       data hash MD5: 64K
       04 39 D0 B5 26 A8 80 05 1B B0 C5 59 8A 11 06 BF>)
(  28,<2022-06-01 14:04:41.193 -0400>,<nmr>,<CZC942D390>,<dataserver>,<TopSpin 3.6.2>,
      <INTEGRAL 2022-06-01 14:03:51.018 -0400
       DELETE [3.137;2.991]
       data hash MD5: 64K
       04 39 D0 B5 26 A8 80 05 1B B0 C5 59 8A 11 06 BF>)
(  29,<2022-06-01 14:04:41.209 -0400>,<nmr>,<CZC942D390>,<dataserver>,<TopSpin 3.6.2>,
      <INTEGRAL 2022-06-01 14:03:53.146 -0400
       DEFINE [3.297;3.188]
       data hash MD5: 64K
       04 39 D0 B5 26 A8 80 05 1B B0 C5 59 8A 11 06 BF>)
(  30,<2022-06-01 14:04:41.209 -0400>,<nmr>,<CZC942D390>,<dataserver>,<TopSpin 3.6.2>,
      <INTEGRAL 2022-06-01 14:03:57.786 -0400
       DEFINE [4.277;4.158]
       data hash MD5: 64K
       04 39 D0 B5 26 A8 80 05 1B B0 C5 59 8A 11 06 BF>)
(  31,<2022-06-01 14:04:41.209 -0400>,<nmr>,<CZC942D390>,<dataserver>,<TopSpin 3.6.2>,
      <INTEGRAL 2022-06-01 14:04:02.472 -0400
       DEFINE [5.340;5.174]
       data hash MD5: 64K
       04 39 D0 B5 26 A8 80 05 1B B0 C5 59 8A 11 06 BF>)
(  32,<2022-06-01 14:04:41.209 -0400>,<nmr>,<CZC942D390>,<dataserver>,<TopSpin 3.6.2>,
      <INTEGRAL 2022-06-01 14:04:04.894 -0400
       DEFINE [5.552;5.449]
       data hash MD5: 64K
       04 39 D0 B5 26 A8 80 05 1B B0 C5 59 8A 11 06 BF>)
(  33,<2022-06-01 14:04:41.209 -0400>,<nmr>,<CZC942D390>,<dataserver>,<TopSpin 3.6.2>,
      <INTEGRAL 2022-06-01 14:04:07.690 -0400
       DEFINE [5.724;5.568]
       data hash MD5: 64K
       04 39 D0 B5 26 A8 80 05 1B B0 C5 59 8A 11 06 BF>)
(  34,<2022-06-01 14:04:41.209 -0400>,<nmr>,<CZC942D390>,<dataserver>,<TopSpin 3.6.2>,
      <INTEGRAL 2022-06-01 14:04:24.102 -0400
       DEFINE [7.134;7.040]
       data hash MD5: 64K
       04 39 D0 B5 26 A8 80 05 1B B0 C5 59 8A 11 06 BF>)
(  35,<2022-06-01 14:04:41.209 -0400>,<nmr>,<CZC942D390>,<dataserver>,<TopSpin 3.6.2>,
      <INTEGRAL 2022-06-01 14:04:28.198 -0400
       DEFINE [7.305;7.211]
       data hash MD5: 64K
       04 39 D0 B5 26 A8 80 05 1B B0 C5 59 8A 11 06 BF>)
(  36,<2022-06-01 14:04:41.225 -0400>,<nmr>,<CZC942D390>,<dataserver>,<TopSpin 3.6.2>,
      <INTEGRAL 2022-06-01 14:04:30.232 -0400
       DEFINE [7.393;7.300]
       data hash MD5: 64K
       04 39 D0 B5 26 A8 80 05 1B B0 C5 59 8A 11 06 BF>)
(  37,<2022-06-01 14:04:41.225 -0400>,<nmr>,<CZC942D390>,<dataserver>,<TopSpin 3.6.2>,
      <INTEGRAL 2022-06-01 14:04:36.476 -0400
       DEFINE [7.911;7.828]
       data hash MD5: 64K
       04 39 D0 B5 26 A8 80 05 1B B0 C5 59 8A 11 06 BF>)
##END=

$$ hash MD5
$$ 5A 63 65 17 87 A2 C0 20 C6 F6 86 E9 4A 28 77 53
