# Supplementary material for: Ni-Catalyzed Enantioselective Intramolecular Mizoroki–Heck Reaction for the Synthesis of Phenanthridinone Derivatives
Source: J Org Chem. 2023 Jun 15;88(13):8203–26. doi: 10.1021/acs.joc.3c00202 (PMC10337041; doi:10.1021/acs.joc.3c00202)
Supplement: Supplementary file 2 — jo3c00202_si_002.zip [file jo3c00202_si_002.zip › Amides (N-MOM)/1b-I Me-NMOM-ArI/1H Me-NMOM-ArI 1b-I/1/pdata/1/integrals.txt]

   Current data set:
   NAME =	YK-114-054	EXPNO =	1	PROCNO = 1
   DU   =	D:/nmrusers/malachowski

   Number   Integrated Region     Integral
     1      7.911      7.828         0.84021
     2      7.393      7.300         0.85126
     3      7.305      7.211         0.90593
     4      7.134      7.040         0.86126
     5      5.724      5.568         2.54687
     6      5.552      5.449         0.91226
     7      5.340      5.174         0.76393
     8      4.277      4.158         0.84935
     9      3.297      3.188         2.57930
    10      2.457      2.364         0.64814
    11      2.297      2.136         0.78708
    12      1.306      1.156         3.00000
