# Supplementary material for: Ni-Catalyzed Enantioselective Intramolecular Mizoroki–Heck Reaction for the Synthesis of Phenanthridinone Derivatives
Source: J Org Chem. 2023 Jun 15;88(13):8203–26. doi: 10.1021/acs.joc.3c00202 (PMC10337041; doi:10.1021/acs.joc.3c00202)
Supplement: Supplementary file 2 — jo3c00202_si_002.zip [file jo3c00202_si_002.zip › Amides (N-MOM)/1b-I Me-NMOM-ArI/1H Me-NMOM-ArI 1b-I/1/pdata/1/intrng]

A 1.0 #regions in PPM
# low field   high field  bias        slope
  7.911288543060966  7.828339252963341  0.0  0.0  # for region 1
  7.392855479950811  7.299537528590983  0.0  0.0  # for region 2
  7.304721859222084  7.211403907862256  0.0  0.0  # for region 3
  7.133638948395733  7.040320997035906  0.0  0.0  # for region 4
  5.723501016736112  5.567971097803065  0.0  0.0  # for region 5
  5.55241810590976  5.448731493287729  0.0  0.0  # for region 6
  5.339860550034597  5.173961969839347  0.0  0.0  # for region 7
  4.277072770658779  4.157833166143443  0.0  0.0  # for region 8
  3.297234281380586  3.1883633381274534  0.0  0.0  # for region 9
  2.457372719142135  2.364054767782307  0.0  0.0  # for region 10
  2.296658469577987  2.1359442200138385  0.0  0.0  # for region 11
  1.3064513190375906  1.1561057307356457  0.0  0.0  # for region 12
