# Supplementary material for: Ni-Catalyzed Enantioselective Intramolecular Mizoroki–Heck Reaction for the Synthesis of Phenanthridinone Derivatives
Source: J Org Chem. 2023 Jun 15;88(13):8203–26. doi: 10.1021/acs.joc.3c00202 (PMC10337041; doi:10.1021/acs.joc.3c00202)
Supplement: Supplementary file 2 — jo3c00202_si_002.zip [file jo3c00202_si_002.zip › Amides (N-MOM)/1b-I Me-NMOM-ArI/1H Me-NMOM-ArI 1b-I/1/pdata/1/parm.txt]

Current Data Parameters
NAME         YK-114-054              
EXPNO                 1              
PROCNO                1              

F2 - Acquisition Parameters
Date_          20220601              
Time              11.16 h            
INSTRUM           spect              
PROBHD   Z104450_0352 (              
PULPROG            zg30              
TD                65536              
SOLVENT            DMSO              
NS                   16              
DS                    2              
SWH            8012.820 Hz           
FIDRES         0.244532 Hz           
AQ            4.0894465 sec          
RG                  203              
DW               62.400 usec         
DE                17.30 usec         
TE                350.1 K            
D1           1.00000000 sec          
TD0                   1              
SFO1        400.1524709 MHz          
NUC1                 1H              
P0                 4.25 usec         
P1                12.75 usec         
PLW1        12.14200020 W            

F2 - Processing parameters
SI                65536              
SF          400.1500000 MHz          
WDW                  EM              
SSB                   0              
LB                 0.30 Hz           
GB                    0              
PC                 1.00              
