# Supplementary material for: Ni-Catalyzed Enantioselective Intramolecular Mizoroki–Heck Reaction for the Synthesis of Phenanthridinone Derivatives
Source: J Org Chem. 2023 Jun 15;88(13):8203–26. doi: 10.1021/acs.joc.3c00202 (PMC10337041; doi:10.1021/acs.joc.3c00202)
Supplement: Supplementary file 2 — jo3c00202_si_002.zip [file jo3c00202_si_002.zip › Amides (N-MOM)/1b-I Me-NMOM-ArI/1H Me-NMOM-ArI 1b-I/1/pdata/1/peaklist.xml]

<?xml version="1.0" encoding="UTF-8"?>
<PeakList modified="2022-06-01T14:02:47">
  <PeakList1D>
    <PeakList1DHeader creator="nmr" date="2022-06-01T14:02:47" expNo="1" name="YK-114-054" owner="" procNo="1" source="D:/nmrusers/malachowski">
      <PeakPickDetails>F1=7.932026ppm, F2=7.797233ppm, MI=0.79cm, MAXI=3.25cm, PC=1.000
      </PeakPickDetails>
    </PeakList1DHeader>
    <Peak1D F1="7.8927" intensity="2.016367" type="0"/>
    <Peak1D F1="7.873017" intensity="2.303098" type="0"/>
  </PeakList1D>
  <PeakList1D>
    <PeakList1DHeader creator="nmr" date="2022-06-01T14:02:47" expNo="1" name="YK-114-054" owner="" procNo="1" source="D:/nmrusers/malachowski">
      <PeakPickDetails>F1=7.403224ppm, F2=7.325459ppm, MI=0.41cm, MAXI=2.30cm, PC=1.000
      </PeakPickDetails>
    </PeakList1DHeader>
    <Peak1D F1="7.373263" intensity="0.7574387" type="0"/>
    <Peak1D F1="7.353999" intensity="1.974096" type="0"/>
    <Peak1D F1="7.338883" intensity="1.387718" type="0"/>
    <Peak1D F1="7.335589" intensity="1.670792" type="0"/>
  </PeakList1D>
  <PeakList1D>
    <PeakList1DHeader creator="nmr" date="2022-06-01T14:02:47" expNo="1" name="YK-114-054" owner="" procNo="1" source="D:/nmrusers/malachowski">
      <PeakPickDetails>F1=7.325459ppm, F2=7.206220ppm, MI=0.53cm, MAXI=2.73cm, PC=1.000
      </PeakPickDetails>
    </PeakList1DHeader>
    <Peak1D F1="7.283437" intensity="2.532005" type="0"/>
    <Peak1D F1="7.267894" intensity="1.485094" type="0"/>
    <Peak1D F1="7.263994" intensity="1.791958" type="0"/>
  </PeakList1D>
  <PeakList1D>
    <PeakList1DHeader creator="nmr" date="2022-06-01T14:02:47" expNo="1" name="YK-114-054" owner="" procNo="1" source="D:/nmrusers/malachowski">
      <PeakPickDetails>F1=7.133639ppm, F2=7.029953ppm, MI=0.34cm, MAXI=2.37cm, PC=1.000
      </PeakPickDetails>
    </PeakList1DHeader>
    <Peak1D F1="7.11007" intensity="0.8840816" type="0"/>
    <Peak1D F1="7.105928" intensity="1.201739" type="0"/>
    <Peak1D F1="7.08659" intensity="2.046306" type="0"/>
    <Peak1D F1="7.072206" intensity="1.114205" type="0"/>
    <Peak1D F1="7.068021" intensity="1.253296" type="0"/>
  </PeakList1D>
  <PeakList1D>
    <PeakList1DHeader creator="nmr" date="2022-06-01T14:02:47" expNo="1" name="YK-114-054" owner="" procNo="1" source="D:/nmrusers/malachowski">
      <PeakPickDetails>F1=5.723501ppm, F2=5.557602ppm, MI=0.48cm, MAXI=2.51cm, PC=1.000
      </PeakPickDetails>
    </PeakList1DHeader>
    <Peak1D F1="5.696897" intensity="1.290306" type="0"/>
    <Peak1D F1="5.637966" intensity="2.050061" type="0"/>
  </PeakList1D>
  <PeakList1D>
    <PeakList1DHeader creator="nmr" date="2022-06-01T14:02:47" expNo="1" name="YK-114-054" owner="" procNo="1" source="D:/nmrusers/malachowski">
      <PeakPickDetails>F1=5.536865ppm, F2=5.448731ppm, MI=0.38cm, MAXI=1.94cm, PC=1.000
      </PeakPickDetails>
    </PeakList1DHeader>
    <Peak1D F1="5.516107" intensity="1.312762" type="0"/>
    <Peak1D F1="5.490939" intensity="1.515583" type="0"/>
  </PeakList1D>
  <PeakList1D>
    <PeakList1DHeader creator="nmr" date="2022-06-01T14:02:47" expNo="1" name="YK-114-054" owner="" procNo="1" source="D:/nmrusers/malachowski">
      <PeakPickDetails>F1=5.313939ppm, F2=5.215436ppm, MI=0.26cm, MAXI=1.22cm, PC=1.000
      </PeakPickDetails>
    </PeakList1DHeader>
    <Peak1D F1="5.272552" intensity="0.7040639" type="0"/>
  </PeakList1D>
  <PeakList1D>
    <PeakList1DHeader creator="nmr" date="2022-06-01T14:02:47" expNo="1" name="YK-114-054" owner="" procNo="1" source="D:/nmrusers/malachowski">
      <PeakPickDetails>F1=4.271888ppm, F2=4.163017ppm, MI=0.38cm, MAXI=1.44cm, PC=1.000
      </PeakPickDetails>
    </PeakList1DHeader>
    <Peak1D F1="4.235327" intensity="1.196464" type="0"/>
    <Peak1D F1="4.210676" intensity="1.322463" type="0"/>
  </PeakList1D>
  <PeakList1D>
    <PeakList1DHeader creator="nmr" date="2022-06-01T14:02:47" expNo="1" name="YK-114-054" owner="" procNo="1" source="D:/nmrusers/malachowski">
      <PeakPickDetails>F1=3.281681ppm, F2=3.193548ppm, MI=5.29cm, MAXI=12.97cm, PC=1.000
      </PeakPickDetails>
    </PeakList1DHeader>
    <Peak1D F1="3.260159" intensity="12.783" type="0"/>
  </PeakList1D>
  <PeakList1D>
    <PeakList1DHeader creator="nmr" date="2022-06-01T14:02:47" expNo="1" name="YK-114-054" owner="" procNo="1" source="D:/nmrusers/malachowski">
      <PeakPickDetails>F1=3.120967ppm, F2=2.965437ppm, MI=1.22cm, MAXI=9.12cm, PC=1.000
      </PeakPickDetails>
    </PeakList1DHeader>
    <Peak1D F1="3.06585" intensity="8.782168" type="0"/>
    <Peak1D F1="3.04219" intensity="1.645263" type="0"/>
  </PeakList1D>
  <PeakList1D>
    <PeakList1DHeader creator="nmr" date="2022-06-01T14:02:47" expNo="1" name="YK-114-054" owner="" procNo="1" source="D:/nmrusers/malachowski">
      <PeakPickDetails>F1=2.592165ppm, F2=2.384792ppm, MI=0.53cm, MAXI=16.00cm, PC=1.000
      </PeakPickDetails>
    </PeakList1DHeader>
    <Peak1D F1="2.514081" intensity="9.282954" type="0"/>
    <Peak1D F1="2.509694" intensity="14.49386" type="0"/>
    <Peak1D F1="2.505276" intensity="14.08909" type="0"/>
    <Peak1D F1="2.413029" intensity="1.015497" type="0"/>
  </PeakList1D>
  <PeakList1D>
    <PeakList1DHeader creator="nmr" date="2022-06-01T14:02:47" expNo="1" name="YK-114-054" owner="" procNo="1" source="D:/nmrusers/malachowski">
      <PeakPickDetails>F1=2.296659ppm, F2=2.146313ppm, MI=0.14cm, MAXI=0.84cm, PC=1.000
      </PeakPickDetails>
    </PeakList1DHeader>
    <Peak1D F1="2.247503" intensity="0.6674803" type="0"/>
    <Peak1D F1="2.192194" intensity="0.4520508" type="0"/>
  </PeakList1D>
  <PeakList1D>
    <PeakList1DHeader creator="nmr" date="2022-06-01T14:02:47" expNo="1" name="YK-114-054" owner="" procNo="1" source="D:/nmrusers/malachowski">
      <PeakPickDetails>F1=2.021889ppm, F2=1.933755ppm, MI=0.19cm, MAXI=0.72cm, PC=1.000
      </PeakPickDetails>
    </PeakList1DHeader>
    <Peak1D F1="1.995672" intensity="0.595852" type="0"/>
  </PeakList1D>
  <PeakList1D>
    <PeakList1DHeader creator="nmr" date="2022-06-01T14:02:47" expNo="1" name="YK-114-054" owner="" procNo="1" source="D:/nmrusers/malachowski">
      <PeakPickDetails>F1=1.824884ppm, F2=1.798963ppm, MI=0.02cm, MAXI=0.57cm, PC=1.000
      </PeakPickDetails>
    </PeakList1DHeader>
  </PeakList1D>
  <PeakList1D>
    <PeakList1DHeader creator="nmr" date="2022-06-01T14:02:47" expNo="1" name="YK-114-054" owner="" procNo="1" source="D:/nmrusers/malachowski">
      <PeakPickDetails>F1=1.798963ppm, F2=1.798973ppm, MI=0.02cm, MAXI=0.10cm, PC=1.000
      </PeakPickDetails>
    </PeakList1DHeader>
  </PeakList1D>
  <PeakList1D>
    <PeakList1DHeader creator="nmr" date="2022-06-01T14:02:47" expNo="1" name="YK-114-054" owner="" procNo="1" source="D:/nmrusers/malachowski">
      <PeakPickDetails>F1=1.798963ppm, F2=1.736751ppm, MI=0.29cm, MAXI=0.79cm, PC=1.000
      </PeakPickDetails>
    </PeakList1DHeader>
  </PeakList1D>
  <PeakList1D>
    <PeakList1DHeader creator="nmr" date="2022-06-01T14:02:47" expNo="1" name="YK-114-054" owner="" procNo="1" source="D:/nmrusers/malachowski">
      <PeakPickDetails>F1=1.736751ppm, F2=1.710829ppm, MI=0.02cm, MAXI=0.57cm, PC=1.000
      </PeakPickDetails>
    </PeakList1DHeader>
  </PeakList1D>
  <PeakList1D>
    <PeakList1DHeader creator="nmr" date="2022-06-01T14:02:47" expNo="1" name="YK-114-054" owner="" procNo="1" source="D:/nmrusers/malachowski">
      <PeakPickDetails>F1=1.342742ppm, F2=1.130184ppm, MI=11.06cm, MAXI=16.00cm, PC=1.000
      </PeakPickDetails>
    </PeakList1DHeader>
    <Peak1D F1="1.258198" intensity="15.0" type="0"/>
  </PeakList1D>
</PeakList>
