# Supplementary material for: Ni-Catalyzed Enantioselective Intramolecular Mizoroki–Heck Reaction for the Synthesis of Phenanthridinone Derivatives
Source: J Org Chem. 2023 Jun 15;88(13):8203–26. doi: 10.1021/acs.joc.3c00202 (PMC10337041; doi:10.1021/acs.joc.3c00202)
Supplement: Supplementary file 2 — jo3c00202_si_002.zip [file jo3c00202_si_002.zip › Amides (N-MOM)/1b-I Me-NMOM-ArI/1H Me-NMOM-ArI 1b-I/1/pdata/1/peakrng]

P    #regions in PPM
# 2022-06-01 14:04:45 -0400  nmr@CZC942D390
# low field   high field   mi   maxi
  7.932025865585372  7.797233269176732  0.790  3.254  # for region 1
  7.4032241412130135  7.32545918174649  0.407  2.297  # for region 2
  7.32545918174649  7.206219577231155  0.526  2.728  # for region 3
  7.133638948395733  7.029952335773702  0.335  2.369  # for region 4
  5.723501016736112  5.557602436540862  0.479  2.512  # for region 5
  5.5368651140164555  5.448731493287729  0.383  1.938  # for region 6
  5.3139388968790895  5.2154366148881595  0.263  1.220  # for region 7
  4.271888440027677  4.163017496774545  0.383  1.436  # for region 8
  3.2816812894872815  3.193547668758555  5.288  12.969  # for region 9
  3.1209670399231335  2.965437120990087  1.220  9.117  # for region 10
  2.5921653155507753  2.3847920903067132  0.526  16.000  # for region 11
  2.296658469577987  2.146312881276042  0.144  0.837  # for region 12
  2.0218889461296046  1.9337553254008784  0.191  0.718  # for region 13
  1.8248843821477458  1.798962728992238  0.024  0.574  # for region 14
  1.798962728992238  1.7989727289922381  0.024  0.100  # for region 15
  1.798962728992238  1.7367507614190194  0.287  0.790  # for region 16
  1.7367507614190194  1.7108291082635116  0.024  0.574  # for region 17
  1.3427416334553015  1.130184077580138  11.055  16.000  # for region 18
